# Supplementary material for: Structural basis of the regulation by CDK11 kinase of early spliceosome activation and evidence for its proofreading by DHX15 helicase
Source: Nat Commun. 2026 Jul 3;17:5845. doi: 10.1038/s41467-026-75109-2 (PMC13332222; doi:10.1038/s41467-026-75109-2)
Supplement: Supplementary file 3 — Supplementary Data 1 [file 41467_2026_75109_MOESM3_ESM.xlsx]

## Sheet: Suppl. Table 1
Supplementary Data 1. Protein composition of the human OTS964-stalled spliceosome. Only the 100 most abundant proteins as identified by nanoLC-ESI-MS are listed. Respective peptide-spectrum matches (PSMs) and the values of intensity-based absolute quantification (iBAQ) are shown. Asterisk denotes proteins not readily detected by LC-ESI-MS under the conditions used.
Name	Uniprot AC	kDa	Gene name	PSMs	iBAQ
Sm proteins
SMB/B'	P14678	24.6	SNRPB	205	285660000
SMD1	P62314	13.3	SNRPD1	67	480760000
SMD2	P62316	13.5	SNRPD2	148	1.8316e+09
SMD3	P62318	13.9	SNRPD3	118	328440000
SME	P62304	10.8	SNRPE	95	502800000
SMF	P62306	9.7	SNRPF	53	520920000
SMG	P62308	8.5	SNRPG	45	1261500000
U1 snRNP
U1-70K	P08621	51.6	SNRNP70	236	1.0575e+09
U1-A	P09012	31.3	SNRPA	100	179280000
U1-C	P09234	17.4	SNRPC	56	104390000
17S U2 snRNP
U2A'	P09661	28.4	SNRPA1	142	617360000
U2B''	P08579	25.5	SNRPB2	117	386680000
SF3A1	Q15459	88.9	SF3A1	369	255200000
SF3A2	Q15428	49.3	SF3A2	129	150290000
SF3A3	Q12874	58.9	SF3A3	346	422030000
SF3B1	O75533	145.8	SF3B1	859	402420000
SF3B2	Q13435	100.2	SF3B2	517	324900000
SF3B3	Q15393	135.6	SF3B3	936	763330000
SF3B4	Q15427	44.4	SF3B4	109	222980000
SF3B6	Q9Y3B4	14.6	SF3B6	67	509560000
PHF5A	Q7RTV0	12.4	PHF5A	69	738830000
SF3B5	Q9BWJ5	10.1	SF3B5	111	461640000
U5
PRP8	Q6P2Q9	273.6	PRPF8	1880	543030000
BRR2	O75643	244.5	SNRNP200	2019	607550000
SNU114	Q15029	109.4	EFTUD2	937	745070000
U5-40K	Q96DI7	39.3	SNRNP40	275	299280000
PRP6 (102K)	O94906	106.9	PRPF6	323	213260000
PRP28 (100K)	Q9BUQ8	95.6	DDX23	270	190020000
LSm proteins
LSm2	Q9Y333	10.8	LSM2	47	115850000
LSm3	P62310	11.8	LSM3	24	323390000
LSm4*	Q9Y4Z0	15.4	LSM4	26	36289000
LSm5	Q9Y4Y9	9.9	LSM5	15	118320000
LSm6	P62312	9.1	LSM6	33	324770000
LSm7*	Q9UK45	11.6	LSM7	17	42495000
LSm8	O95777	10.4	LSM8	58	303140000
B-specific
SNU23 (ZMAT2)	Q96NC0	23.6	ZMAT2	55	194620000
PRP38A	Q8NAV1	37.5	PRPF38A	173	352760000
SMU1	Q2TAY7	57.5	SMU1	523	516670000
MFAP1	P55081	52	MFAP1	129	147730000
RED	Q13123	65.6	IK	251	282180000
NPW38BP	Q9Y2W2	70	WBP11	262	190790000
PQBP1	O60828	30.5	PQBP1	106	313430000
UBL5	Q9BZL1	8.5	UBL5	37	634170000
hNTC
PRP19	Q9UMS4	55.2	PRPF19	475	744250000
CDC5L	Q99459	92.2	CDC5L	445	440150000
SPF27	O75934	26	BCAS2	189	339260000
PRLG1	O43660	57.2	PLRG1	234	95143000
CWC15	Q9P013	26.6	CWC15	55	383170000
CTNNBL1	Q8WYA6	65.1	CTNNBL1	360	251400000
hNTR
RBM22	Q9NW64	46.9	RBM22	149	220720000
SYF3	Q9BZJ0	100.5	CRNKL1	342	212630000
SKIP	Q13573	61.5	SNW1	264	316970000
PPIL1	Q9Y3C6	18.2	PPIL1	74	223920000
BUD31	P41223	17	BUD31	82	453340000
IBC
AQR	O60306	171.3	AQR	837	222560000
SYF1	Q9HCS7	100	XAB2	464	352640000
ISY1	Q9ULR0	33	KIAA1160	128	179570000
PPIE	Q9UNP9	33.4	PPIE	82	93405000
CCDC16	Q96NB3	42	ZNF830	132	178320000
SR proteins
SRSF1	Q07955	27.8	SRSF1	311	2295200000
SRSF7	Q16629	27.4	SRSF7	147	1427500000
SRSF3	P84103	19.3	SFRS3	93	1100700000
SRSF9	Q13242	25.5	SRSF9	79	134170000
SRS10	O75494	31.3	FUSIP1	89	402330000
SRSF6	Q13247	39.6	SRSF6	87	547950000
SRSF2	Q01130	25.5	SFRS2	203	1.5601e+09
SRS11	Q05519	53.5	SRSF11	74	126470000
TRA2B	P62995	33.7	SFRS10	108	440820000
hnRNP
HNRNP A1	P09651	38.7	HNRNPA1	338	546450000
HNRNP A3	P51991	39.6	HNRNPA3	174	122890000
HNRNP A2/B1	P22626	37.4	HNRPA2B1	299	774350000
Other factors
RA1L2_HUMAN	Q32P51	34.225	HNRNPA1L2, HNRNPA1L	338	546450000
PR38B_HUMAN	Q5VTL8	64.468	PRPF38B	151	126770000
TADBP_HUMAN	Q13148	44.74	TARDBP, TDP43	240	620760000
LC7L3_HUMAN	O95232	51.466	LUC7L3, CREAP1, CROP, O48	118	216810000
ERH_HUMAN	P84090	12.259	ERH	40	254640000
FBP11	O75400	108.8	PRPF40A	214	163700000
RBM25	P49756	100.2	RBM25	280	127060000
DHX15 (PRP43)	O43143	90.9	DHX15	558	382260000
SPF45	Q96I25	45	RBM17	165	177990000
U2AF65	P26368	53.5	U2AF2	159	166890000
U2AF35	Q01081	27.9	U2AF1	74	291230000
SR140	O15042	118.3	U2SURP	395	282630000
CHERP	Q8IWX8	103.7	CHERP	285	135080000
PUF60	Q9UHX1	59.9	PUF60	178	186890000
BUB3	O43684	37.2	BUB3	138	456560000
SUGP1	Q8IWZ8	72.5	SUGP1	236	121390000
PRP31	Q8WWY3	55.5	PRPF31	175	170730000
SNNU66	O43290	90.3	SART1	361	249590000
SAD1	Q53GS9	65.4	USP39	216	250030000
TCERG1	O14776	123.9	TCERG1	517	512920000
RBM39	Q14498	58.5	RBM39	189	237100000
FUS	P35637	53.4	FUS	129	295660000
ZC3H18 (NHN1)	Q86VM9	106.4	ZC3H18	278	184080000
SRRT (ASR2B)	Q9BXP5	100	SRRT	750	847710000
DDX5 (p68)	P17844	69.2	DDX5	239	162480000
hPRP4-Kinase	Q13523	117	PRPF4B	380	245750000
PPIL2	Q13356	59.5	PPIL2	272	261420000
CCDC12	Q8WUD4	19.2	CCDC12	104	253580000
MSTMBPMS2nc_Recombinant	P0AEX9-r	56.9		1114	3.5697e+09
