# Supplementary material for: Structural basis of the regulation by CDK11 kinase of early spliceosome activation and evidence for its proofreading by DHX15 helicase
Source: Nat Commun. 2026 Jul 3;17:5845. doi: 10.1038/s41467-026-75109-2 (PMC13332222; doi:10.1038/s41467-026-75109-2)
Supplement: Supplementary file 4 — Supplementary Data 2 [file 41467_2026_75109_MOESM4_ESM.xlsx]

## Sheet: Sheet1
Supplementary Data 2. Protein-protein crosslinks identified in the human OTS964-stalled spliceosome. Crosslinks identified by pLink3.0.11 and filtered at FDR 1 and 5% are shown. The number of CSMs (crosslinked peptide spectrum matches) and the highest score are indicated for each crosslinked peptide. "Residue 1" and "Residue 2" are the crosslinked residue pairs in Protein 1 and Protein 2, respect…
	Protein 1		Protein 2				CSMs		-Log10(Score) max
Type	Name	UniProt AC	Name	UniProt AC	Residue 1	Residue 2	FDR 1%	FDR 5%	FDR 1%	FDR 5%
inter-protein crosslinks	ACINU_HUMAN	Q9UKV3	CWC22_HUMAN	Q9HCG8	41	519	1	1	0.4984	0.4984
			IF4A3_HUMAN	P38919	1047	296	5	7	1.27586	1.27586
			PABP1_HUMAN	P11940	223	95		1		0.354487
			PININ_HUMAN	Q9H307	986	157		2		0.354083
					1073	157	11	14	1.47904	1.47904
			RL6_HUMAN	Q02878	41	38	1	1	0.571276	0.571276
			SAP18_HUMAN	O00422	1201	74	6	10	1.43476	1.43476
						114	2	4	0.716493	0.716493
					1209	24	10	14	0.860648	0.860648
			SNUT1_HUMAN	O43290	1322	524		1		0.423998
			U2AF2_HUMAN	P26368	861	453		1		0.347105
	AQR_HUMAN	O60306	CRNL1_HUMAN	Q9BZJ0-2	604	9	5	5	1.07409	1.07409
						21	2	2	0.986136	0.986136
					1003	9	1	1	1.66187	1.66187
					1051	9	1	3	0.618245	0.618245
					1256	9		1		0.371566
			DHX15_HUMAN	O43143	8	691	3	3	2.29083	2.29083
			IF4A1_HUMAN	P60842	891	237		2		0.314371
			ISY1_HUMAN	Q9ULR0	1051	153		1		0.322061
			MATR3_HUMAN	P43243	115	712		4		0.391455
			PRP19_HUMAN	Q9UMS4	604	179	3	3	1.28339	1.28339
			RS4X_HUMAN	P62701	891	254		1		0.351489
			SMD1_HUMAN	P62314	195	1		1		0.418347
			SMD3_HUMAN	P62318	493	87		3		0.351648
			SPF45_HUMAN	Q96I25	604	186	3	3	0.883942	0.883942
			SR140_HUMAN	O15042	734	945		2		0.268045
					762	945		1		0.338943
			SYF1_HUMAN	Q9HCS7	950	2	6	9	0.82468	0.82468
						62	13	21	1.30931	1.30931
					954	2	5	6	1.20915	1.20915
					1025	174	2	2	1.14993	1.14993
			TCRG1_HUMAN	O14776	38	579	1	1	0.455978	0.455978
			ZN830_HUMAN	Q96NB3	195	339	4	4	0.717412	0.717412
						343	7	9	2.34801	2.34801
						344	2	2	0.632335	0.632335
					201	339	19	31	1.21535	1.21535
						343	6	10	1.34965	1.34965
						344	2	9	0.659904	0.659904
	AQR_HUMAN;AQR_HUMAN	O60306;O60306	PPIE_HUMAN;RS7_HUMAN	Q9UNP9;P62081	604;604	104;86		2		0.470384
	AQR_HUMAN;AQR_HUMAN;AQR_HUMAN	O60306;O60306;O60306	NCBP2_HUMAN;DDX46_HUMAN;PAXB1_HUMAN	P52298;Q7L014;Q9Y5B6	188;188;188	37;768;136		2		0.410397
	AQR_HUMAN;AQR_HUMAN;AQR_HUMAN;AQR_HUMAN;AQR_HUMAN;AQR_HUMAN;AQR_HUMAN;AQR_HUMAN	O60306;O60306;O60306;O60306;O60306;O60306;O60306;O60306	CTBL1_HUMAN;RED_HUMAN;PR38B_HUMAN;PRPF3_HUMAN;SRRM1_HUMAN;CWC27_HUMAN;RL17_HUMAN;MATR3_HUMAN	Q8WYA6;Q13123;Q5VTL8;O43395;Q8IYB3;Q6UX04;P18621;P43243	115;115;115;115;115;115;115;115	392;297;239;529;732;288;174;713	2	2	0.514163	0.514163
	ARGL1_HUMAN	Q9NWB6	PPIL2_HUMAN	Q13356	22	509	2	4	0.694388	0.694388
			RBM25_HUMAN	P49756	107	540		1		0.393398
			RU17_HUMAN	P08621	98	130	1	1	0.497616	0.497616
						185	3	8	0.677281	0.677281
			SFSWA_HUMAN	Q12872	107	944	2	4	0.557274	0.557274
					124	927		1		0.379195
					165	944		2		0.363989
					170	944	3	3	0.575653	0.575653
			SMU1_HUMAN	Q2TAY7	232	439	2	3	0.633454	0.633454
						509	3	9	0.544664	0.544664
					249	210	1	4	0.533726	0.533726
					264	289	1	5	0.558383	0.558383
			TCRG1_HUMAN	O14776	91	761	1	2	0.571553	0.571553
			U520_HUMAN	O75643	124	1874	1	6	0.437303	0.437303
	BAG2_HUMAN	O95816	CELF1_HUMAN	Q92879	1	190		1		0.323323
			PRP19_HUMAN	Q9UMS4	171	192		1		0.321234
			SNRPA_HUMAN	P09012	171	23		2		0.348356
	BAG2_HUMAN;BAG2_HUMAN	O95816;O95816	PRPF3_HUMAN;RS16_HUMAN	O43395;P62249	171;171	377;106		2		0.386466
	BUB3_HUMAN	O43684	PRPF3_HUMAN	O43395	218	495		2		0.352172
			SF3A2_HUMAN	Q15428	2	118	6	10	1.41257	1.41257
			SF3B2_HUMAN	Q13435	2	268	3	3	1.21131	1.21131
			SMU1_HUMAN	Q2TAY7	2	308	5	6	1.09349	1.09349
			SNUT1_HUMAN	O43290	2	414	4	6	0.774041	0.774041
			SRS11_HUMAN	Q05519	2	459	3	6	0.693069	0.693069
			ZC3H1_HUMAN	O60293	2	490	10	10	1.39497	1.39497
			ZN207_HUMAN	O43670	52	381		1		0.357847
	BUD31_HUMAN	P41223	PRP8_HUMAN	Q6P2Q9	42	85	1	1	0.590758	0.590758
						480	15	15	1.00468	1.00468
					125	36	13	14	1.24253	1.24253
						48	1	2	0.45042	0.45042
						50	2	2	0.751617	0.751617
			RS20_HUMAN	P60866	42	1		2		0.320877
			SF3A1_HUMAN	Q15459	9	30	2	2	0.866147	0.866147
			TCRG1_HUMAN	O14776	28	683		3		0.376419
			ZMAT2_HUMAN	Q96NC0	28	8	2	3	0.981185	0.981185
	CCAR1_HUMAN	Q8IX12	DDX23_HUMAN	Q9BUQ8	808	196		1		0.350904
			DDX42_HUMAN	Q86XP3	808	142		1		0.346617
			LC7L3_HUMAN	O95232	852	362		2		0.241273
			PRP19_HUMAN	Q9UMS4	963	192		3		0.364312
			PRP8_HUMAN	Q6P2Q9	808	2108	1	1	0.476013	0.476013
					850	2293		1		0.345303
			RU17_HUMAN	P08621	808	162		2		0.332065
			RU2A_HUMAN	P09661	1131	221		1		0.353996
			SNUT1_HUMAN	O43290	808	170		1		0.367745
			SRRM2_HUMAN	Q9UQ35	646	340		1		0.374497
			U520_HUMAN	O75643	808	155		4		0.388866
	CCD12_HUMAN	Q8WUD4	CDC5L_HUMAN	Q99459	32	522	1	1	1.15725	1.15725
					34	522	21	43	1.01311	1.01311
					40	522	6	12	1.67738	1.67738
					42	522	16	21	1.04849	1.04849
					53	500	3	5	0.665161	0.665161
						522	1	1	0.602574	0.602574
					78	432	1	2	0.755272	0.755272
						500	4	7	0.877079	0.877079
						522	5	10	0.876495	0.876495
					87	500	4	4	1.73693	1.73693
					94	500	1	1	0.987027	0.987027
					111	312		2		0.330084
						432	1	1	0.445441	0.445441
						522		1		0.41409
					126	500		5		0.358204
					144	500	26	29	1.63667	1.63667
			CRNL1_HUMAN	Q9BZJ0-2	42	314	1	1	0.48504	0.48504
					53	314	3	7	2.24688	2.24688
					70	314	1	2	0.485534	0.485534
					78	284	1	2	0.478501	0.478501
						314	8	15	1.08135	1.08135
					87	314	5	10	1.16991	1.16991
					111	370	1	7	0.531456	0.531456
						446	5	8	0.56846	0.56846
					117	370	1	1	0.484015	0.484015
						446	4	14	0.773987	0.773987
					126	284		2		0.332163
					144	196	7	8	0.997029	0.997029
						426	10	12	1.74897	1.74897
					161	441	2	2	0.46363	0.46363
			ISY1_HUMAN	Q9ULR0	42	7		1		0.378647
					53	7	9	11	1.07452	1.07452
					70	7	5	8	0.95469	0.95469
					78	7	2	4	0.496911	0.496911
			MATR3_HUMAN	P43243	94	701		1		0.356326
			NCBP1_HUMAN	Q09161	23	327		2		0.331028
			PPIL2_HUMAN	Q13356	111	509	3	3	0.819545	0.819545
			PRP19_HUMAN	Q9UMS4	42	179		5		0.477227
						380		2		0.326622
					53	179		2		0.43314
					78	179	2	3	0.712623	0.712623
						244		2		0.305393
			RBM25_HUMAN	P49756	129	241		1		0.415823
			SYF1_HUMAN	Q9HCS7	23	532	2	6	0.461679	0.461679
					28	794		1		0.385779
					32	532	2	9	0.743824	0.743824
					34	532	3	18	1.05419	1.05419
					42	458		2		0.389934
						504	2	3	0.547845	0.547845
						532	6	12	0.629002	0.629002
					53	420	3	4	1.41745	1.41745
					78	532		3		0.481641
						590		2		0.383562
						794	1	2	0.552184	0.552184
					87	590	7	8	1.1936	1.1936
						708	3	5	1.11194	1.11194
					94	708	3	3	1.64147	1.64147
			UBL5_HUMAN	Q9BZL1	94	46		1		0.348379
			ZN830_HUMAN	Q96NB3	78	140		2		0.353208
					144	13	7	8	0.703453	0.703453
	CCD12_HUMAN;CCD12_HUMAN	Q8WUD4;Q8WUD4	SYF1_HUMAN;RBM25_HUMAN	Q9HCS7;P49756	122;122	572;445	2	6	0.557329	0.557329
					42;42	572;445	1	4	0.467198	0.467198
					70;70	572;445		4		0.310845
					78;78	572;445	2	6	0.479804	0.479804
	CCNK_HUMAN	O75909	H2A1B_HUMAN	P04908	1	10		1		0.419086
			HNRPC_HUMAN	P07910	334	29		1		0.438497
	CCNL1_HUMAN	Q9UK58	CD11B_HUMAN	P21127	178	475	3	4	0.830384	0.830384
					183	475	7	11	1.01728	1.01728
			RL31_HUMAN	P62899	293	11		3		0.45253
			SF3B3_HUMAN	Q15393	305	974		2		0.402913
	CCNL2_HUMAN	Q96S94	CD11B_HUMAN	P21127	178	475	9	15	0.649073	0.649073
			CTBL1_HUMAN	Q8WYA6	356	31		1		0.379123
			S30BP_HUMAN	Q9UHR5	159	210		2		0.344136
	CD11B_HUMAN	P21127	CCNL1_HUMAN	Q9UK58	475	178	3	4	0.830384	0.830384
						183	7	11	1.01728	1.01728
			CCNL2_HUMAN	Q96S94	475	178	9	15	0.649073	0.649073
			HNRPD_HUMAN	Q14103	511	238		3		0.339433
			SNUT1_HUMAN	O43290	104	531		2		0.307136
			SYF1_HUMAN	Q9HCS7	174	532		1		0.355772
			TRA2B_HUMAN	P62995	203	173		1		0.371233
			ZMAT2_HUMAN	Q96NC0	36	27		2		0.29541
	CD11B_HUMAN;CD11B_HUMAN	P21127;P21127	PABP1_HUMAN;CCAR1_HUMAN	P11940;Q8IX12	2;2	371;815	1	3	0.650535	0.650535
			ROA1_HUMAN;ROA2_HUMAN	P09651;P22626	125;125	113;120		1		0.4235
	CD11B_HUMAN;CD11B_HUMAN;CD11B_HUMAN;CD11B_HUMAN;CD11B_HUMAN	P21127;P21127;P21127;P21127;P21127	RBM25_HUMAN;PR38B_HUMAN;DNJC8_HUMAN;PPIG_HUMAN;PNISR_HUMAN	P49756;Q5VTL8;O75937;Q13427;Q8TF01	96;96;96;96;96	240;423;236;245;268		2		0.341692
	CD2B2_HUMAN	O95400	PRP8_HUMAN	Q6P2Q9	3	666		3		0.333193
					26	1831	2	3	0.751003	0.751003
					42	773		2		0.275106
					127	525		2		0.463239
						1306	2	6	0.531413	0.531413
					321	43	2	3	0.547328	0.547328
						480		2		0.470062
			RED_HUMAN	Q13123	26	475		2		0.411647
					42	475		3		0.34491
			U520_HUMAN	O75643	127	14	4	6	0.577571	0.577571
	CD2B2_HUMAN;CD2B2_HUMAN	O95400;O95400	SF3A3_HUMAN;CHERP_HUMAN	Q12874;Q8IWX8	185;185	348;228	2	5	0.563472	0.563472
					188;188	348;228		5		0.455338
	CDC5L_HUMAN	Q99459	CCD12_HUMAN	Q8WUD4	312	111		2		0.330084
					432	78	1	2	0.755272	0.755272
						111	1	1	0.445441	0.445441
					500	53	3	5	0.665161	0.665161
						78	4	7	0.877079	0.877079
						87	4	4	1.73693	1.73693
						94	1	1	0.987027	0.987027
						126		5		0.358204
						144	26	29	1.63667	1.63667
					522	32	1	1	1.15725	1.15725
						34	21	43	1.01311	1.01311
						40	6	12	1.67738	1.67738
						42	16	21	1.04849	1.04849
						53	1	1	0.602574	0.602574
						78	5	10	0.876495	0.876495
						111		1		0.41409
			CRNL1_HUMAN	Q9BZJ0-2	28	9	3	3	0.645755	0.645755
						68	1	1	1.12105	1.12105
					76	9		2		0.330705
					187	9		1		0.359942
					200	9		3		0.423314
						68	11	14	1.72701	1.72701
					255	86		3		0.37953
						120		2		0.361619
						154		4		0.472493
					312	366		1		0.349423
						408		2		0.305827
					432	9	6	6	0.903667	0.903667
						407	12	12	1.21129	1.21129
						408	11	15	1.15672	1.15672
						441		3		0.387036
						466	3	5	0.500268	0.500268
						470	17	19	1.32239	1.32239
						569	5	12	0.761892	0.761892
						579	7	7	1.73261	1.73261
						620		2		0.266642
						626	1	1	0.551525	0.551525
					447	441	7	10	1.22613	1.22613
						470	3	3	2.53167	2.53167
						569	2	2	0.745658	0.745658
						579	3	3	1.08737	1.08737
					466	407	2	8	0.514233	0.514233
					500	426	4	6	0.693031	0.693031
					522	9	3	6	0.523814	0.523814
						14		2		0.466381
						220		1		0.383606
						236	3	6	0.567165	0.567165
						284	1	2	0.674204	0.674204
			CTBL1_HUMAN	Q8WYA6	25	31		1		0.429511
					28	31	5	11	0.739834	0.739834
						56	9	15	0.797242	0.797242
					76	31	2	4	0.512356	0.512356
					106	31		4		0.431224
						458	2	9	0.865704	0.865704
					174	401	4	6	0.772395	0.772395
						458	5	6	0.75721	0.75721
					200	458		1		0.326689
					255	31	2	3	0.862712	0.862712
						91		1		0.448975
						527		1		0.320312
						534		2		0.327338
					294	534	1	1	0.906413	0.906413
			CWC15_HUMAN	Q9P013	7	147	2	5	0.630794	0.630794
			DDX42_HUMAN	Q86XP3	312	2		1		0.427704
			DHX15_HUMAN	O43143	522	132		1		0.32582
			DHX8_HUMAN	Q14562	432	885	2	2	0.964533	0.964533
			ISY1_HUMAN	Q9ULR0	255	44		1		0.375141
						127	3	5	0.715255	0.715255
			LSM6_HUMAN	P62312	7	13		5		0.428859
					47	5		1		0.406011
					522	1		2		0.389968
					685	59		2		0.417185
			PABP1_HUMAN	P11940	20	284		1		0.42497
			PHF5A_HUMAN	Q7RTV0	522	13		3		0.396552
			PLRG1_HUMAN	O43660	432	135	1	1	0.511247	0.511247
					576	19		3		0.270011
			PPIE_HUMAN	Q9UNP9	255	5		6		0.402466
			PPIL1_HUMAN	Q9Y3C6	522	80		2		0.39863
			PPIL2_HUMAN	Q13356	28	392	1	1	0.44297	0.44297
					76	393		3		0.339413
					290	313	2	2	0.839699	0.839699
					294	313	15	18	1.90851	1.90851
						450	7	10	0.677621	0.677621
						454	3	3	1.22839	1.22839
						462	1	3	1.62935	1.62935
					312	490	1	4	0.55784	0.55784
						507	5	8	0.697746	0.697746
						508		5		0.414816
						509		2		0.365652
					432	450		2		0.363783
						490	3	8	0.560242	0.560242
						507	8	8	1.48709	1.48709
						508	3	11	0.489455	0.489455
						509	3	8	1.04353	1.04353
					447	490	1	3	0.585763	0.585763
						507	5	5	2.20743	2.20743
						508	3	3	0.658019	0.658019
						509	1	6	0.55049	0.55049
					466	507	5	7	0.991693	0.991693
						508		3		0.355997
			PRCC_HUMAN	Q92733	487	139	3	3	0.650926	0.650926
						142		2		0.267774
					522	168	5	5	0.93199	0.93199
						193		2		0.371025
						223	1	1	0.639362	0.639362
					694	223		2		0.387165
			PRP19_HUMAN	Q9UMS4	432	122	1	3	0.480652	0.480652
						179	2	4	0.961457	0.961457
					447	122	2	2	0.790302	0.790302
					487	192		3		0.308519
					522	179	5	8	0.814921	0.814921
						244	1	6	0.455036	0.463787
						261	2	3	0.694423	0.694423
						380	1	5	0.879257	0.879257
						425		5		0.390535
					570	122		8		0.350738
					631	122	6	6	1.1171	1.1171
						244	2	5	1.14849	1.14849
					685	179	6	10	1.21952	1.21952
						244		2		0.318933
						266	1	2	0.553445	0.553445
						380		1		0.391401
					771	122		1		0.350232
						244	5	7	1.04237	1.04237
						261	2	2	0.859544	0.859544
					782	192		1		0.323063
						244	13	18	0.946387	0.946387
						261	6	9	1.2648	1.2648
						266	4	5	0.938105	0.938105
					795	244	7	12	0.646521	0.646521
			PRP8_HUMAN	Q6P2Q9	28	727		3		0.360534
			RED_HUMAN	Q13123	25	475		2		0.317161
					28	475	2	2	0.621245	0.621245
			RSMB_HUMAN	P14678	312	88	2	4	0.820323	0.820323
			SF3B3_HUMAN	Q15393	522	137		2		0.322274
			SMD2_HUMAN	P62316	771	118	6	6	1.49782	1.49782
					782	118	7	11	1.65706	1.65706
			SNR40_HUMAN	Q96DI7	685	1	2	4	1.25902	1.25902
						6	1	1	0.978755	0.978755
			SNW1_HUMAN	Q13573	20	266	2	3	0.587871	0.587871
					28	48	2	5	1.02825	1.02825
						255	3	5	0.836484	0.836484
						258	1	3	0.452298	0.452298
					432	48	5	5	0.802124	0.802124
					522	48	8	11	1.64796	1.64796
						97		3		0.328769
					685	468	1	1	0.584719	0.584719
			SPF27_HUMAN	O75934	432	168	4	7	0.973278	0.973278
					447	168	2	4	0.586143	0.586143
					685	97	1	6	0.501875	0.501875
					771	177	72	103	1.1162	1.1162
					782	191	39	53	1.2276	1.2276
					795	218	4	12	0.877011	0.877011
			SYF1_HUMAN	Q9HCS7	200	482		2		0.362766
					219	482	2	4	0.529159	0.529159
					255	482	7	8	1.90339	1.90339
						549	2	2	0.463825	0.463825
						590	3	4	0.593637	0.593637
						708		5		0.425358
						721		1		0.364814
						794	1	4	0.574725	0.574725
					290	654	8	16	1.1572	1.1572
						794		2		0.33798
					294	654	48	59	2.421	2.421
						794		1		0.326399
					312	654	4	4	0.948568	0.948568
						677	5	6	1.17476	1.17476
						794		3		0.342136
					380	708	2	2	0.715455	0.715455
						721		1		0.444216
					432	590	1	1	0.567091	0.567091
						637		2		0.335171
						654	2	2	0.600243	0.600243
						677	2	2	0.825552	0.825552
						708	12	13	1.37262	1.37262
						721		4		0.415901
						794	2	9	0.551128	0.551128
					522	532	30	45	1.23056	1.23056
			WBP11_HUMAN	Q9Y2W2	685	590	11	22	1.01899	1.01899
						599	5	8	1.28214	1.28214
			ZMAT2_HUMAN	Q96NC0	522	15		1		0.380919
			ZN830_HUMAN	Q96NB3	255	262	1	1	0.78687	0.78687
						272		3		0.33135
					294	228		2		0.277215
						234	1	4	1.11542	1.11542
					487	13		3		0.30564
	CDC5L_HUMAN;CDC5L_HUMAN	Q99459;Q99459	RSMB_HUMAN;CWC27_HUMAN	P14678;Q6UX04	685;685	50;193	4	8	1.13447	1.13447
			SYF1_HUMAN;RBM25_HUMAN	Q9HCS7;P49756	432;432	572;445	1	1	0.495287	0.495287
	CELF1_HUMAN	Q92879	BAG2_HUMAN	O95816	190	1		1		0.323323
	CFA20_HUMAN	Q9Y6A4	PRP17_HUMAN	O60508	84	500		1		0.355473
			PRP8_HUMAN	Q6P2Q9	190	1838		2		0.241073
			SFSWA_HUMAN	Q12872	115	10	5	10	0.833217	0.833217
						18	6	7	1.36444	1.36444
			U520_HUMAN	O75643	67	1049		2		0.390616
	CHERP_HUMAN	Q8IWX8	CTBL1_HUMAN	Q8WYA6	901	534	2	4	0.642921	0.642921
			DHX15_HUMAN	O43143	879	744		4		0.471103
					901	143		2		0.454344
			PHF5A_HUMAN	Q7RTV0	916	95	2	3	0.636571	0.636571
			SF3B1_HUMAN	O75533	672	163	1	2	0.567157	0.567157
					872	700	5	5	1.3025	1.3025
					879	656	1	1	0.541104	0.541104
						700	18	25	2.54958	2.54958
					901	175	1	5	0.499272	0.499272
					910	700		7		0.436124
						741	1	9	0.485449	0.485449
						786		6		0.428401
					916	700	12	23	0.999635	0.999635
						741	10	10	1.73281	1.73281
						786	6	7	1.52642	1.52642
						866	5	8	1.60564	1.60564
			SF3B6_HUMAN	Q9Y3B4	901	7		2		0.301421
			SNR40_HUMAN	Q96DI7	18	270		5		0.560209
						275	2	5	0.813579	0.813579
			SPF45_HUMAN	Q96I25	727	113	1	1	0.545237	0.545237
			SR140_HUMAN	O15042	667	498		6		0.369206
					672	405	33	51	1.36955	1.36955
						498	4	7	0.598826	0.598826
					727	488	7	8	0.86242	0.86242
						535	5	8	0.635459	0.635459
						541	4	7	0.934127	0.934127
					731	541	3	8	0.583097	0.583097
					901	405	1	2	0.509475	0.509475
						418	2	2	0.678819	0.678819
						488	2	2	0.496913	0.496913
						617		2		0.325946
			SYF1_HUMAN	Q9HCS7	901	420	1	1	0.496985	0.496985
	CHERP_HUMAN;CHERP_HUMAN	Q8IWX8;Q8IWX8	PPIE_HUMAN;RS7_HUMAN	Q9UNP9;P62081	910;910	104;86	1	2	0.495631	0.495631
	CRNL1_HUMAN	Q9BZJ0-2	AQR_HUMAN	O60306	9	604	5	5	1.07409	1.07409
						1003	1	1	1.66187	1.66187
						1051	1	3	0.618245	0.618245
						1256		1		0.371566
					21	604	2	2	0.986136	0.986136
			CCD12_HUMAN	Q8WUD4	196	144	7	8	0.997029	0.997029
					284	78	1	2	0.478501	0.478501
						126		2		0.332163
					314	42	1	1	0.48504	0.48504
						53	3	7	2.24688	2.24688
						70	1	2	0.485534	0.485534
						78	8	15	1.08135	1.08135
						87	5	10	1.16991	1.16991
					370	111	1	7	0.531456	0.531456
						117	1	1	0.484015	0.484015
					426	144	10	12	1.74897	1.74897
					441	161	2	2	0.46363	0.46363
					446	111	5	8	0.56846	0.56846
						117	4	14	0.773987	0.773987
			CDC5L_HUMAN	Q99459	9	28	3	3	0.645755	0.645755
						76		2		0.330705
						187		1		0.359942
						200		3		0.423314
						432	6	6	0.903667	0.903667
						522	3	6	0.523814	0.523814
					14	522		2		0.466381
					68	28	1	1	1.12105	1.12105
						200	11	14	1.72701	1.72701
					86	255		3		0.37953
					120	255		2		0.361619
					154	255		4		0.472493
					220	522		1		0.383606
					236	522	3	6	0.567165	0.567165
					284	522	1	2	0.674204	0.674204
					366	312		1		0.349423
					407	432	12	12	1.21129	1.21129
						466	2	8	0.514233	0.514233
					408	312		2		0.305827
						432	11	15	1.15672	1.15672
					426	500	4	6	0.693031	0.693031
					441	432		3		0.387036
						447	7	10	1.22613	1.22613
					466	432	3	5	0.500268	0.500268
					470	432	17	19	1.32239	1.32239
						447	3	3	2.53167	2.53167
					569	432	5	12	0.761892	0.761892
						447	2	2	0.745658	0.745658
					579	432	7	7	1.73261	1.73261
						447	3	3	1.08737	1.08737
					620	432		2		0.266642
					626	432	1	1	0.551525	0.551525
			CTBL1_HUMAN	Q8WYA6	9	31	4	5	0.560792	0.560792
						56		1		0.385576
						57	2	2	0.679447	0.679447
						83	6	8	0.752711	0.752711
						91	4	4	1.70326	1.70326
						95	2	4	0.534124	0.534124
						102		1		0.360179
						457	5	5	2.50394	2.50394
						527	2	6	0.949142	0.949142
						534	10	10	1.85123	1.85123
					14	83		3		0.455934
					68	31	2	3	0.634748	0.634748
						458		2		0.410097
					154	31	1	1	0.578166	0.578166
					441	31	2	4	0.726167	0.726167
			HNRDL_HUMAN	O14979	314	216		1		0.347673
			ISY1_HUMAN	Q9ULR0	9	7	5	5	1.04427	1.04427
						92	5	5	1.83038	1.83038
						101	2	2	1.21419	1.21419
						121	5	5	1.12859	1.12859
						238	2	3	0.606513	0.606513
						260	2	4	1.30012	1.30012
					227	260	1	2	0.722126	0.722126
			LSM6_HUMAN	P62312	9	59	2	2	0.71729	0.71729
			NCBP2_HUMAN	P52298	14	78		2		0.329394
			PPIE_HUMAN	Q9UNP9	9	83		8		0.467224
					52	5		2		0.281016
					68	83	2	4	0.915881	0.915881
			PPIL1_HUMAN	Q9Y3C6	9	80		1		0.385257
			PPIL2_HUMAN	Q13356	9	313	1	1	0.536071	0.536071
						392	2	5	0.794626	0.794626
						450	4	5	1.01895	1.01895
						490	3	4	0.699465	0.699465
					86	392	1	3	0.551967	0.551967
					220	277		2		0.451836
						392	1	5	0.568991	0.568991
					227	277		2		0.223925
					284	277	1	3	0.780346	0.780346
						450	6	10	1.13954	1.13954
						454	5	13	1.54722	1.54722
						460	3	9	0.930848	0.930848
						462	4	12	0.71502	0.71502
					299	462		2		0.345158
					314	277		4		0.421118
						392	2	4	1.39822	1.39822
						450	3	4	0.649224	0.649224
						454	5	6	1.25061	1.25061
						462		9		0.452457
					324	460		2		0.30969
						462	9	11	1.3452	1.3452
					407	490	5	9	0.836465	0.836465
						507	2	3	0.606209	0.606209
						509		1		0.364362
					408	490	29	37	1.38201	1.38201
						507		2		0.346068
					441	462		4		0.304926
						490	33	41	1.31398	1.31398
						507	3	7	0.975317	0.975317
						509	3	5	0.658754	0.658754
					470	509	2	3	0.794017	0.794017
			PRCC_HUMAN	Q92733	9	193	1	2	0.447247	0.447247
					196	193	2	5	0.699083	0.699083
						207	1	1	0.823576	0.823576
						225		1		0.350037
					227	193	8	12	0.90625	0.90625
					236	168	8	10	0.772885	0.772885
						193	16	21	1.04071	1.04071
						207	5	8	0.744824	0.744824
						216	2	3	0.513287	0.513287
						223	5	6	0.723876	0.723876
						225		5		0.436053
					266	193	6	8	0.752872	0.752872
					276	168	2	5	0.61011	0.61011
					284	168	7	13	0.792126	0.792126
					314	193	4	7	0.695272	0.695272
			PRP19_HUMAN	Q9UMS4	9	122	4	6	1.03479	1.03479
						179	5	5	1.49888	1.49888
						244	2	2	1.21268	1.21268
					196	266		2		0.335352
					236	244	5	6	1.08224	1.08224
					284	244		2		0.30264
					314	244	5	9	1.57926	1.57926
					470	135		1		0.374353
			SF3B1_HUMAN	O75533	21	496		2		0.317438
			SNR40_HUMAN	Q96DI7	9	275	5	5	1.29257	1.29257
			SNW1_HUMAN	Q13573	9	97		2		0.399634
					68	48	2	4	0.919218	0.919218
					227	23	1	4	0.62964	0.62964
					236	23	2	11	0.683704	0.683704
						48	8	9	2.0874	2.0874
					284	48	1	3	1.0816	1.0816
					441	48	4	6	0.957668	0.957668
			SPF27_HUMAN	O75934	9	168	5	5	1.56458	1.56458
			SYF1_HUMAN	Q9HCS7	9	50		1		0.344811
						62	5	5	1.61845	1.61845
						76	1	4	0.532087	0.532087
						83	2	3	0.523685	0.523685
						212	3	4	0.599254	0.599254
						420	2	4	1.15987	1.15987
						482	6	9	0.727233	0.727233
						590	3	5	0.855628	0.855628
						708	3	3	1.71538	1.71538
						794	5	10	0.514992	0.514992
					196	482		8		0.434413
					227	482	32	86	1.17904	1.17904
						549	3	4	0.939116	0.939116
					266	482	33	56	1.10818	1.10818
					314	482	1	4	0.511916	0.511916
					626	794		2		0.338094
			SYF2_HUMAN	O95926	220	140	7	10	0.940526	0.940526
					227	140	26	28	1.66071	1.66071
			ZN830_HUMAN	Q96NB3	9	44	2	4	0.51677	0.51677
					154	262	1	8	0.648126	0.648126
					220	234		2		0.302833
						262	8	10	1.0234	1.0234
						272	4	5	0.705108	0.705108
						279		2		0.31955
					314	117	2	2	0.547218	0.547218
						190	1	1	0.518789	0.518789
						234		2		0.431793
					610	83	14	24	0.878028	0.878028
	CRNL1_HUMAN;CRNL1_HUMAN	Q9BZJ0-2;Q9BZJ0-2	PPIE_HUMAN;RS7_HUMAN	Q9UNP9;P62081	52;52	104;86		2		0.282692
					63;63	104;86		1		0.360753
					68;68	104;86	9	9	1.22148	1.22148
					86;86	104;86	3	4	0.558849	0.558849
					9;9	104;86	1	2	0.437704	0.437704
			SYF1_HUMAN;RBM25_HUMAN	Q9HCS7;P49756	284;284	572;445	4	6	0.971781	0.971781
					299;299	572;445	5	8	0.617167	0.617167
					314;314	572;445	2	5	0.662828	0.662828
					408;408	572;445	2	6	0.798242	0.798242
	CRNL1_HUMAN;TRA2B_HUMAN;PR38B_HUMAN	Q9BZJ0-2;P62995;Q5VTL8	NCBP1_HUMAN;NCBP1_HUMAN;NCBP1_HUMAN	Q09161;Q09161;Q09161	38;176;309	67;67;67		2		0.259224
			PPIE_HUMAN;PPIE_HUMAN;PPIE_HUMAN	Q9UNP9;Q9UNP9;Q9UNP9	38;176;309	5;5;5		2		0.256561
			SRSF1_HUMAN;SRSF1_HUMAN;SRSF1_HUMAN	Q07955;Q07955;Q07955	38;176;309	174;174;174	1	2	0.498592	0.498592
	CTBL1_HUMAN	Q8WYA6	CCNL2_HUMAN	Q96S94	31	356		1		0.379123
			CDC5L_HUMAN	Q99459	31	25		1		0.429511
						28	5	11	0.739834	0.739834
						76	2	4	0.512356	0.512356
						106		4		0.431224
						255	2	3	0.862712	0.862712
					56	28	9	15	0.797242	0.797242
					91	255		1		0.448975
					401	174	4	6	0.772395	0.772395
					458	106	2	9	0.865704	0.865704
						174	5	6	0.75721	0.75721
						200		1		0.326689
					527	255		1		0.320312
					534	255		2		0.327338
						294	1	1	0.906413	0.906413
			CHERP_HUMAN	Q8IWX8	534	901	2	4	0.642921	0.642921
			CRNL1_HUMAN	Q9BZJ0-2	31	9	4	5	0.560792	0.560792
						68	2	3	0.634748	0.634748
						154	1	1	0.578166	0.578166
						441	2	4	0.726167	0.726167
					56	9		1		0.385576
					57	9	2	2	0.679447	0.679447
					83	9	6	8	0.752711	0.752711
						14		3		0.455934
					91	9	4	4	1.70326	1.70326
					95	9	2	4	0.534124	0.534124
					102	9		1		0.360179
					457	9	5	5	2.50394	2.50394
					458	68		2		0.410097
					527	9	2	6	0.949142	0.949142
					534	9	10	10	1.85123	1.85123
			CWC15_HUMAN	Q9P013	297	91	1	2	0.707564	0.707564
					527	18	2	4	0.636584	0.636584
					534	18	1	1	0.554987	0.554987
			DDX23_HUMAN	Q9BUQ8	534	760	2	3	0.901855	0.901855
			ISY1_HUMAN	Q9ULR0	527	260		2		0.291883
					534	238		1		0.440417
			PLRG1_HUMAN	O43660	31	237	4	5	0.599814	0.599814
						484	3	5	0.68043	0.68043
			PNISR_HUMAN	Q8TF01	31	793		3		0.470196
			PPIE_HUMAN	Q9UNP9	31	83		2		0.415902
					457	83	2	4	1.05808	1.05808
					527	5		3		0.369161
						83		4		0.305341
					534	83		4		0.465965
						108		2		0.354607
			PPIL1_HUMAN	Q9Y3C6	31	80	5	5	0.73648	0.73648
			PPIL2_HUMAN	Q13356	27	392		1		0.44964
						393	3	4	0.583219	0.583219
						418	2	2	0.603715	0.603715
					31	26	2	3	0.943754	0.943754
						277		2		0.230985
						313	12	14	1.01226	1.01226
						392	13	13	1.28476	1.28476
						393		1		0.38106
						418		3		0.432262
						490		1		0.360703
					56	392	4	10	1.19602	1.19602
					83	198	3	4	0.699883	0.699883
						392	1	1	0.64779	0.64779
					91	188		2		0.35065
					95	90		3		0.425926
						198	1	5	0.65454	0.65454
						418		2		0.353807
					102	90	2	7	0.815793	0.815793
						95	6	10	1.37951	1.37951
						213	4	5	1.07619	1.07619
			PRP19_HUMAN	Q9UMS4	27	122		2		0.396264
					31	122	2	2	0.596518	0.596518
						244		2		0.463024
					388	244	6	7	0.729927	0.729927
					401	261	6	8	1.05138	1.05138
					527	122		7		0.361493
						192		2		0.274117
					534	192	1	2	0.815065	0.815065
						244	1	1	1.12679	1.12679
			PRP31_HUMAN	Q8WWY3	534	361		1		0.329586
			PRP8_HUMAN	Q6P2Q9	16	796	1	2	0.747262	0.747262
					27	744	3	3	0.637499	0.637499
						796	7	7	1.45464	1.45464
						1158	2	3	1.05238	1.05238
					31	744	3	5	1.01898	1.01898
						796	8	14	0.908449	0.908449
						987		6		0.398501
						1158	2	6	0.839498	0.839498
			RL4_HUMAN	P36578	554	172	2	2	0.509807	0.509807
			SF3B1_HUMAN	O75533	91	3		1		0.36687
						21		2		0.297533
					95	21		5		0.465623
					372	333	2	9	0.517158	0.517158
			SNW1_HUMAN	Q13573	31	48	7	8	0.96914	0.96914
						286	6	9	0.731525	0.731525
						468	1	3	0.500182	0.500182
					91	379	3	3	0.589161	0.589161
					252	339	1	2	0.560588	0.560588
						379		1		0.433813
			SR140_HUMAN	O15042	250	760		2		0.41322
					252	760	2	6	0.571152	0.571152
					372	749	1	2	0.647864	0.647864
						755	22	47	1.05845	1.05845
						760	1	2	0.739213	0.739213
			SYF1_HUMAN	Q9HCS7	31	708		1		0.373677
					457	482	2	5	0.628291	0.628291
					527	2	2	4	0.768136	0.768136
						482	2	5	0.565593	0.565593
					534	420		1		0.398899
						458	2	5	2.1903	2.1903
						482		1		0.372033
			U5S1_HUMAN	Q15029	31	602		1		0.376104
			ZN830_HUMAN	Q96NB3	31	83		1		0.346392
						104	1	4	0.540673	0.540673
						114	3	4	0.522659	0.522659
						117	2	5	0.854145	0.854145
						140	1	1	0.897137	0.897137
						149		1		0.421494
					458	114		1		0.32072
					534	140	1	2	0.527096	0.527096
	CTBL1_HUMAN;CTBL1_HUMAN	Q8WYA6;Q8WYA6	CWC15_HUMAN;PININ_HUMAN	Q9P013;Q9H307	91;91	206;713	4	6	0.605807	0.605807
			PPIE_HUMAN;RS7_HUMAN	Q9UNP9;P62081	457;457	104;86	5	8	0.664498	0.664498
					527;527	104;86	9	14	0.92974	0.92974
					534;534	104;86	11	16	1.34658	1.34658
			RBM27_HUMAN;RS8_HUMAN	Q9P2N5;P62241	252;252	175;2		2		0.321649
	CTBL1_HUMAN;RED_HUMAN;PR38B_HUMAN;PRPF3_HUMAN;SRRM1_HUMAN;CWC27_HUMAN;RL17_HUMAN;MATR3_HUMAN	Q8WYA6;Q13123;Q5VTL8;O43395;Q8IYB3;Q6UX04;P18621;P43243	AQR_HUMAN;AQR_HUMAN;AQR_HUMAN;AQR_HUMAN;AQR_HUMAN;AQR_HUMAN;AQR_HUMAN;AQR_HUMAN	O60306;O60306;O60306;O60306;O60306;O60306;O60306;O60306	392;297;239;529;732;288;174;713	115;115;115;115;115;115;115;115	2	2	0.514163	0.514163
			PRP19_HUMAN;PRP19_HUMAN;PRP19_HUMAN;PRP19_HUMAN;PRP19_HUMAN;PRP19_HUMAN;PRP19_HUMAN;PRP19_HUMAN	Q9UMS4;Q9UMS4;Q9UMS4;Q9UMS4;Q9UMS4;Q9UMS4;Q9UMS4;Q9UMS4	394;299;241;531;734;290;176;715	261;261;261;261;261;261;261;261		1		0.35005
			RL7A_HUMAN;RL7A_HUMAN;RL7A_HUMAN;RL7A_HUMAN;RL7A_HUMAN;RL7A_HUMAN;RL7A_HUMAN;RL7A_HUMAN	P62424;P62424;P62424;P62424;P62424;P62424;P62424;P62424	394;299;241;531;734;290;176;715	187;187;187;187;187;187;187;187		2		0.286908
	CTBL1_HUMAN;RED_HUMAN;PR38B_HUMAN;PRPF3_HUMAN;SRRM1_HUMAN;CWC27_HUMAN;RL17_HUMAN;MATR3_HUMAN;CTBL1_HUMAN;RED_HUMAN;PR38B_HUMAN;PRPF3_HUMAN;SRRM1_HUMAN;CWC27_HUMAN;RL17_HUMAN;MATR3_HUMAN	Q8WYA6;Q13123;Q5VTL8;O43395;Q8IYB3;Q6UX04;P18621;P43243;Q8WYA6;Q13123;Q5VTL8;O43395;Q8IYB3;Q6UX04;P18621;P43243	SF3B2_HUMAN;SF3B2_HUMAN;SF3B2_HUMAN;SF3B2_HUMAN;SF3B2_HUMAN;SF3B2_HUMAN;SF3B2_HUMAN;SF3B2_HUMAN;CWC15_HUMAN;CWC15_HUMAN;CWC15_HUMAN;CWC15_HUMAN;CWC15_HUMAN;CWC15_HUMAN;CWC15_HUMAN;CWC15_HUMAN	Q13435;Q13435;Q13435;Q13435;Q13435;Q13435;Q13435;Q13435;Q9P013;Q9P013;Q9P013;Q9P013;Q9P013;Q9P013;Q9P013;Q9P013	394;299;241;531;734;290;176;715;394;299;241;531;734;290;176;715	323;323;323;323;323;323;323;323;74;74;74;74;74;74;74;74	1	2	0.557206	0.557206
	CTBL1_HUMAN;SF3A3_HUMAN	Q8WYA6;Q12874	PRP8_HUMAN;PRP8_HUMAN	Q6P2Q9;Q6P2Q9	16;311	744;744		1		0.382509
	CTBL1_HUMAN;SRS11_HUMAN;LUC7L_HUMAN	Q8WYA6;Q05519;Q9NQ29	CWC15_HUMAN;CWC15_HUMAN;CWC15_HUMAN	Q9P013;Q9P013;Q9P013	347;364;289	91;91;91	1	8	0.53125	0.53125
			HNRPU_HUMAN;HNRPU_HUMAN;HNRPU_HUMAN	Q00839;Q00839;Q00839	347;364;289	565;565;565	3	5	0.773445	0.773445
			RL35_HUMAN;RL35_HUMAN;RL35_HUMAN	P42766;P42766;P42766	347;364;289	52;52;52		4		0.325076
			SNW1_HUMAN;SNW1_HUMAN;SNW1_HUMAN	Q13573;Q13573;Q13573	347;364;289	379;379;379		2		0.377229
	CTBL1_HUMAN;SRS11_HUMAN;LUC7L_HUMAN;CTBL1_HUMAN;SRS11_HUMAN;LUC7L_HUMAN	Q8WYA6;Q05519;Q9NQ29;Q8WYA6;Q05519;Q9NQ29	SF3B2_HUMAN;SF3B2_HUMAN;SF3B2_HUMAN;CWC15_HUMAN;CWC15_HUMAN;CWC15_HUMAN	Q13435;Q13435;Q13435;Q9P013;Q9P013;Q9P013	347;364;289;347;364;289	323;323;323;74;74;74		5		0.407211
	CWC15_HUMAN	Q9P013	CDC5L_HUMAN	Q99459	147	7	2	5	0.630794	0.630794
			CTBL1_HUMAN	Q8WYA6	18	527	2	4	0.636584	0.636584
						534	1	1	0.554987	0.554987
					91	297	1	2	0.707564	0.707564
			PLRG1_HUMAN	O43660	18	268		1		0.419608
						363	4	6	1.04125	1.04125
					205	237	2	2	0.515172	0.515172
			PPIL2_HUMAN	Q13356	183	26	4	5	1.00046	1.00046
						100	2	2	0.813333	0.813333
					195	26	1	2	0.502882	0.502882
						188		2		0.327861
					199	26	6	8	0.802394	0.802394
					222	26	10	10	1.03161	1.03161
			PRP8_HUMAN	Q6P2Q9	199	987	4	12	1.00607	1.00607
						1158	14	22	1.7348	1.7348
					205	987	6	9	1.05512	1.05512
						1158	10	15	0.898617	0.898617
					221	983	1	2	0.500508	0.500508
						987		2		0.383896
					222	983	1	3	0.437876	0.437876
						987		1		0.339072
						1158	5	7	0.648264	0.648264
					226	1132	5	5	1.06945	1.06945
			RBM22_HUMAN	Q9NW64	18	40		1		0.339908
			SF3A3_HUMAN	Q12874	18	2		1		0.343539
			SNRPA_HUMAN	P09012	138	23		6		0.306898
			SNW1_HUMAN	Q13573	18	153	3	3	1.14904	1.14904
					152	311	2	3	0.588416	0.588416
					183	476	1	1	0.486726	0.486726
			SR140_HUMAN	O15042	18	755	2	2	0.844313	0.844313
					91	755	4	13	0.820548	0.820548
			SYF1_HUMAN	Q9HCS7	18	420	1	1	0.881097	0.881097
			YBOX1_HUMAN	P67809	18	98		1		0.43193
			ZN830_HUMAN	Q96NB3	147	26	6	7	0.936952	0.936952
						44		2		0.386324
					183	13	2	3	0.513991	0.513991
	CWC15_HUMAN;CWC15_HUMAN	Q9P013;Q9P013	SNW1_HUMAN;RL3_HUMAN	Q13573;P39023	18;18	217;239	4	7	0.762905	0.762905
	CWC15_HUMAN;CWC15_HUMAN;CWC15_HUMAN	Q9P013;Q9P013;Q9P013	CTBL1_HUMAN;SRS11_HUMAN;LUC7L_HUMAN	Q8WYA6;Q05519;Q9NQ29	91;91;91	347;364;289	1	8	0.53125	0.53125
	CWC15_HUMAN;PININ_HUMAN	Q9P013;Q9H307	CTBL1_HUMAN;CTBL1_HUMAN	Q8WYA6;Q8WYA6	206;713	91;91	4	6	0.605807	0.605807
			PLRG1_HUMAN;PLRG1_HUMAN	O43660;O43660	206;713	237;237	3	4	0.623153	0.623153
			PPIL2_HUMAN;PPIL2_HUMAN	Q13356;Q13356	206;713	26;26	5	7	0.864181	0.864181
			PRP8_HUMAN;PRP8_HUMAN	Q6P2Q9;Q6P2Q9	206;713	987;987	5	10	0.728751	0.728751
			RL4_HUMAN;RL4_HUMAN	P36578;P36578	206;713	315;315	5	6	0.899467	0.899467
	CWC22_HUMAN	Q9HCG8	ACINU_HUMAN	Q9UKV3	519	41	1	1	0.4984	0.4984
			CWC27_HUMAN	Q6UX04	235	366	3	7	1.23358	1.23358
			SF3B5_HUMAN	Q9BWJ5	243	1		1		0.38456
	CWC22_HUMAN;CWC22_HUMAN	Q9HCG8;Q9HCG8	IF4A3_HUMAN;IF4A1_HUMAN	P38919;P60842	250;250	60;54	1	1	0.490564	0.490564
					330;330	60;54	3	3	0.553661	0.553661
	CWC27_HUMAN	Q6UX04	CWC22_HUMAN	Q9HCG8	366	235	3	7	1.23358	1.23358
			IF4A3_HUMAN	P38919	429	374	2	2	0.48721	0.48721
					434	374	6	9	0.805308	0.805308
					455	70		2		0.317279
						74		1		0.374011
						374	2	2	1.2859	1.2859
			ISY1_HUMAN	Q9ULR0	376	238		2		0.341378
			PQBP1_HUMAN	O60828	308	189	4	9	0.505004	0.505004
						197		1		0.378963
			PRP8_HUMAN	Q6P2Q9	308	1449		2		0.296888
			SR140_HUMAN	O15042	331	865	1	3	0.442994	0.442994
					333	866		2		0.26333
	CWC27_HUMAN;CWC27_HUMAN	Q6UX04;Q6UX04	IF4A3_HUMAN;IF4A1_HUMAN	P38919;P60842	434;434	60;54	1	2	0.685899	0.685899
			SYF1_HUMAN;RBM25_HUMAN	Q9HCS7;P49756	186;186	572;445		1		0.33037
	DAZP1_HUMAN	Q96EP5	SF3A2_HUMAN	Q15428	182	108	10	11	0.929728	0.929728
	DAZP1_HUMAN;DAZP1_HUMAN	Q96EP5;Q96EP5	TADBP_HUMAN;PABP1_HUMAN	Q13148;P11940	182;182	192;167	1	2	0.512271	0.512271
	DDX23_HUMAN	Q9BUQ8	CCAR1_HUMAN	Q8IX12	196	808		1		0.350904
			CTBL1_HUMAN	Q8WYA6	760	534	2	3	0.901855	0.901855
			DDX42_HUMAN	Q86XP3	245	137	1	2	0.452289	0.452289
					251	137		2		0.244337
					291	137		1		0.331509
					715	137		2		0.231729
			MSTMBPMS2nc_Recombinant	P0AEX9-r	382	60		2		0.246052
			PRP8_HUMAN	Q6P2Q9	204	2098	2	2	0.487856	0.487856
						2249	28	35	1.31157	1.31157
					245	278	4	7	0.932519	0.932519
					259	278	1	3	0.648291	0.648291
						1290	4	6	0.8929	0.8929
					260	1290		3		0.311537
					271	1306	10	29	0.583527	0.583527
					382	162	10	33	0.889081	0.889081
					711	1306		1		0.36375
					715	1306		3		0.388411
					770	1306		2		0.454929
			SF3B1_HUMAN	O75533	236	1067	1	3	0.658524	0.658524
			SF3B2_HUMAN	Q13435	243	323		1		0.360689
			SNUT1_HUMAN	O43290	2	183		1		0.456937
					166	175		1		0.36262
						183		2		0.367372
					493	129	2	2	0.592958	0.592958
					743	684	2	3	0.55205	0.55205
			SRSF1_HUMAN	Q07955	196	179	2	5	0.515366	0.515366
					310	193		4		0.364913
					493	179		1		0.396967
			SRSF7_HUMAN	Q16629	493	24		1		0.375203
			TCRG1_HUMAN	O14776	326	1035	3	5	1.26049	1.26049
					493	1016	9	14	0.90644	0.90644
						1069	1	2	0.459588	0.459588
					596	1016	5	7	0.720131	0.720131
			U520_HUMAN	O75643	204	14	2	2	1.80653	1.80653
					245	14	1	1	0.568999	0.568999
					251	14	9	18	1.86658	1.86658
					259	46		5		0.375109
			U5S1_HUMAN	Q15029	114	244	3	9	0.558892	0.558892
					117	244	3	8	0.574674	0.574674
					126	694		1		0.321182
					135	694	1	4	0.74646	0.74646
					152	684	2	2	2.10795	2.10795
	DDX23_HUMAN;DDX23_HUMAN	Q9BUQ8;Q9BUQ8	RBM27_HUMAN;RS8_HUMAN	Q9P2N5;P62241	2;2	175;2		3		0.383743
			SRSF2_HUMAN;SRSF8_HUMAN	Q01130;Q9BRL6	196;196	36;36		1		0.334213
					493;493	36;36		1		0.43446
	DDX23_HUMAN;DDX23_HUMAN;HNRH1_HUMAN;HNRH1_HUMAN;TR150_HUMAN;TR150_HUMAN;HNRH3_HUMAN;HNRH3_HUMAN	Q9BUQ8;Q9BUQ8;P31943;P31943;Q9Y2W1;Q9Y2W1;P31942;P31942	SPF30_HUMAN;MINT_HUMAN;SPF30_HUMAN;MINT_HUMAN;SPF30_HUMAN;MINT_HUMAN;SPF30_HUMAN;MINT_HUMAN	O75940;Q96T58;O75940;Q96T58;O75940;Q96T58;O75940;Q96T58	75;75;173;173;728;728;78;78	159;494;159;494;159;494;159;494	4	4	1.00355	1.00355
	DDX23_HUMAN;RL21_HUMAN;DDX23_HUMAN;RL21_HUMAN;DDX23_HUMAN;RL21_HUMAN;DDX23_HUMAN;RL21_HUMAN;DDX23_HUMAN;RL21_HUMAN	Q9BUQ8;P46778;Q9BUQ8;P46778;Q9BUQ8;P46778;Q9BUQ8;P46778;Q9BUQ8;P46778	SF3B2_HUMAN;SF3B2_HUMAN;WBP11_HUMAN;WBP11_HUMAN;RL23A_HUMAN;RL23A_HUMAN;RL6_HUMAN;RL6_HUMAN;MINT_HUMAN;MINT_HUMAN	Q13435;Q13435;Q9Y2W2;Q9Y2W2;P62750;P62750;Q02878;Q02878;Q96T58;Q96T58	346;117;346;117;346;117;346;117;346;117	452;452;83;83;38;38;220;220;1498;1498	1	3	0.512749	0.512749
	DDX3X_HUMAN	O00571	SRRT_HUMAN	Q9BXP5	451	669		1		0.466998
	DDX3Y_HUMAN;DDX3X_HUMAN	O15523;O00571	SRRT_HUMAN;SRRT_HUMAN	Q9BXP5;Q9BXP5	450;452	669;669	4	8	0.510368	0.510368
					489;491	476;476	12	12	1.77332	1.77332
			SRSF1_HUMAN;SRSF1_HUMAN	Q07955;Q07955	333;335	38;38		1		0.332123
			SUGP1_HUMAN;SUGP1_HUMAN	Q8IWZ8;Q8IWZ8	254;256	24;24		1		0.319962
	DDX42_HUMAN	Q86XP3	CCAR1_HUMAN	Q8IX12	142	808		1		0.346617
			CDC5L_HUMAN	Q99459	2	312		1		0.427704
			DDX23_HUMAN	Q9BUQ8	137	245	1	2	0.452289	0.452289
						251		2		0.244337
						291		1		0.331509
						715		2		0.231729
			IMA1_HUMAN	P52292	650	20		1		0.329072
			MATR3_HUMAN	P43243	270	479		2		0.378483
			PRP4B_HUMAN	Q13523	547	503	3	3	0.746545	0.746545
			SF3B1_HUMAN	O75533	65	786	1	2	0.555002	0.555002
			SF3B3_HUMAN	Q15393	50	296	1	2	0.513806	0.513806
			SMU1_HUMAN	Q2TAY7	11	194		5		0.359036
			U520_HUMAN	O75643	137	14	1	6	0.444523	0.444523
					640	671		1		0.350191
	DDX42_HUMAN;DDX42_HUMAN	Q86XP3;Q86XP3	RBM27_HUMAN;RS8_HUMAN	Q9P2N5;P62241	61;61	175;2	1	2	0.523316	0.523316
	DDX46_HUMAN	Q7L014	DNJC8_HUMAN	O75937	463	135	7	8	1.38905	1.38905
					467	135	2	4	0.691854	0.691854
			HTSF1_HUMAN	O43719	316	297	2	4	0.528604	0.528604
					1025	239		2		0.405769
			MINT_HUMAN	Q96T58	186	1042	1	1	0.462345	0.462345
			PUF60_HUMAN	Q9UHX1	848	251	1	6	0.515653	0.515653
						276	10	17	0.83942	0.83942
			RBM39_HUMAN	Q14498	155	17	1	3	0.588029	0.588029
			RED_HUMAN	Q13123	467	205	1	1	0.44865	0.44865
			RL18_HUMAN	Q07020	177	71		1		0.337633
			RS28_HUMAN	P62857	467	2		1		0.398623
			SF3A2_HUMAN	Q15428	417	10	2	5	0.557634	0.557634
					463	10	1	5	0.505898	0.505898
					467	77	4	5	0.911896	0.911896
					736	10	1	1	0.911229	0.911229
					948	10	2	3	0.523015	0.523015
					1025	10	1	1	0.44289	0.44289
			SF3B1_HUMAN	O75533	177	816	7	11	0.782826	0.782826
					186	816	16	48	0.87054	0.87054
						866	17	24	2.23609	2.23609
					187	816	15	30	1.02273	1.02273
						866	1	3	0.452025	0.452025
					193	816		2		0.434724
					197	786	6	6	0.601069	0.601069
					248	493	7	9	0.592583	0.592583
						573		2		0.393028
					256	493	1	1	0.763293	0.763293
						496	5	7	1.07485	1.07485
					272	493	3	5	0.512029	0.512029
					316	333	19	28	0.89919	0.89919
						496	1	1	0.440004	0.440004
					325	333	3	4	1.07198	1.07198
					1025	943		2		0.420544
			SF3B6_HUMAN	Q9Y3B4	952	7	1	1	0.504789	0.504789
					1025	7		2		0.276962
						100		1		0.371691
			SRRT_HUMAN	Q9BXP5	240	730	5	6	1.03972	1.03972
			U520_HUMAN	O75643	605	699		2		0.368008
	DDX46_HUMAN;DDX46_HUMAN	Q7L014;Q7L014	ZN207_HUMAN;DNJC8_HUMAN	O43670;O75937	467;467	7;139	1	2	0.437636	0.437636
	DDX46_HUMAN;ILF3_HUMAN;RS8_HUMAN	Q7L014;Q12906;P62241	NCBP1_HUMAN;NCBP1_HUMAN;NCBP1_HUMAN	Q09161;Q09161;Q09161	793;389;144	698;698;698		3		0.432142
			PPIG_HUMAN;PPIG_HUMAN;PPIG_HUMAN	Q13427;Q13427;Q13427	793;389;144	334;334;334		2		0.264755
	DDX5_HUMAN	P17844	FNBP4_HUMAN	Q8N3X1	340	1012		2		0.270233
					391	982	2	4	0.589225	0.589225
						1012	1	4	0.573684	0.573684
			MSTMBPMS2nc_Recombinant	P0AEX9-r	470	520		1		0.442482
			PININ_HUMAN	Q9H307	470	75	1	2	0.73451	0.73451
			RED_HUMAN	Q13123	388	78		1		0.452463
			ROA1_HUMAN	P09651	523	350	1	1	0.508313	0.508313
			RU17_HUMAN	P08621	470	168	1	2	0.530135	0.530135
			RU1C_HUMAN	P09234	470	31	6	8	0.94809	0.94809
			SF3B2_HUMAN	Q13435	470	888	1	1	0.515411	0.515411
						889		1		0.416428
			SRSF1_HUMAN	Q07955	236	165		1		0.384542
					470	30	5	6	0.983379	0.983379
	DDX5_HUMAN;DDX5_HUMAN	P17844;P17844	PAXB1_HUMAN;RL10A_HUMAN	Q9Y5B6;P62906	33;33	130;98		1		0.323307
	DDX50_HUMAN	Q9BQ39	HSP7C_HUMAN	P11142	1	188		1		0.34009
			RU2B_HUMAN	P08579	1	20		2		0.403092
	DDX50_HUMAN;DDX50_HUMAN	Q9BQ39;Q9BQ39	PRP8_HUMAN;RL27A_HUMAN	Q6P2Q9;P46776	1;1	1307;1		3		0.391288
	DHX15_HUMAN	O43143	AQR_HUMAN	O60306	691	8	3	3	2.29083	2.29083
			CDC5L_HUMAN	Q99459	132	522		1		0.32582
			CHERP_HUMAN	Q8IWX8	143	901		2		0.454344
					744	879		4		0.471103
			GPT11_HUMAN	Q8N954	488	143	6	8	1.87212	1.87212
						145		2		0.391044
			PININ_HUMAN	Q9H307	143	709	1	1	0.539544	0.539544
					230	709		1		0.321887
			PRPF3_HUMAN	O43395	608	556	1	1	0.471276	0.471276
			RLA1_HUMAN	P05386	691	93		3		0.440282
			RU17_HUMAN	P08621	17	168	1	1	0.440352	0.440352
			RUXG_HUMAN	P62308	185	10		3		0.336709
					230	10	1	1	0.460007	0.460007
			SF3B1_HUMAN	O75533	608	700	19	19	1.54427	1.54427
						741	9	14	1.42105	1.42105
					691	333		2		0.408835
			SF3B2_HUMAN	Q13435	691	409		1		0.321369
						412		1		0.384564
						420	6	9	1.21913	1.21913
			SMD2_HUMAN	P62316	491	6	2	2	0.603311	0.603311
						8	1	1	0.68531	0.68531
			SPF45_HUMAN	Q96I25	691	186		5		0.475971
						206	1	6	0.601141	0.601141
						245	3	7	0.936465	0.936465
						256	5	6	0.793234	0.793234
						272	6	8	0.735112	0.735112
						276	8	10	1.63904	1.63904
					790	276	2	3	0.717693	0.717693
			SR140_HUMAN	O15042	407	52	8	12	0.812635	0.812635
					488	156	9	17	1.28557	1.28557
					491	4		2		0.397051
						52	2	2	0.654249	0.654249
						82		2		0.272219
						145	83	118	2.72766	2.72766
						153	4	9	1.09791	1.09791
						156	20	31	1.58769	1.58769
			SUGP1_HUMAN	Q8IWZ8	491	614	12	15	1.33322	1.33322
			TFP11_HUMAN	Q9UBB9	491	86		5		0.446207
	DHX15_HUMAN;DHX15_HUMAN	O43143;O43143	RBM27_HUMAN;RS8_HUMAN	Q9P2N5;P62241	230;230	175;2	1	2	0.731646	0.731646
					608;608	175;2	3	5	0.775085	0.775085
					691;691	175;2		4		0.309123
					786;786	175;2	1	2	0.681145	0.681145
	DHX15_HUMAN;DHX15_HUMAN;SRRT_HUMAN;SRRT_HUMAN;TCRG1_HUMAN;TCRG1_HUMAN;SF3B2_HUMAN;SF3B2_HUMAN;SNW1_HUMAN;SNW1_HUMAN;RBM22_HUMAN;RBM22_HUMAN;RBM25_HUMAN;RBM25_HUMAN;LC7L3_HUMAN;LC7L3_HUMAN;ZCH18_HUMAN;ZCH18_HUMAN;SRRM1_HUMAN;SRRM1_HUMAN;THOC2_HUMAN;THOC2_HUMAN;CCAR1_HUMAN;CCAR1_HUMAN;SREK1_HUMAN;SREK1_HUMAN;RSRC1_HUMAN;RSRC1_HUMAN;MINT_HUMAN;MINT_HUMAN;PNISR_HUMAN;PNISR_HUMAN	O43143;O43143;Q9BXP5;Q9BXP5;O14776;O14776;Q13435;Q13435;Q13573;Q13573;Q9NW64;Q9NW64;P49756;P49756;O95232;O95232;Q86VM9;Q86VM9;Q8IYB3;Q8IYB3;Q8NI27;Q8NI27;Q8IX12;Q8IX12;Q8WXA9;Q8WXA9;Q96IZ7;Q96IZ7;Q96T58;Q96T58;Q8TF01;Q8TF01	SR140_HUMAN;SNUT1_HUMAN;SR140_HUMAN;SNUT1_HUMAN;SR140_HUMAN;SNUT1_HUMAN;SR140_HUMAN;SNUT1_HUMAN;SR140_HUMAN;SNUT1_HUMAN;SR140_HUMAN;SNUT1_HUMAN;SR140_HUMAN;SNUT1_HUMAN;SR140_HUMAN;SNUT1_HUMAN;SR140_HUMAN;SNUT1_HUMAN;SR140_HUMAN;SNUT1_HUMAN;SR140_HUMAN;SNUT1_HUMAN;SR140_HUMAN;SNUT1_HUMAN;SR140_HUMAN;SNUT1_HUMAN;SR140_HUMAN;SNUT1_HUMAN;SR140_HUMAN;SNUT1_HUMAN;SR140_HUMAN;SNUT1_HUMAN	O15042;O43290;O15042;O43290;O15042;O43290;O15042;O43290;O15042;O43290;O15042;O43290;O15042;O43290;O15042;O43290;O15042;O43290;O15042;O43290;O15042;O43290;O15042;O43290;O15042;O43290;O15042;O43290;O15042;O43290;O15042;O43290	55;55;393;393;466;466;403;403;317;317;313;313;337;337;379;379;478;478;269;269;328;328;913;913;291;291;149;149;1598;1598;502;502	843;371;843;371;843;371;843;371;843;371;843;371;843;371;843;371;843;371;843;371;843;371;843;371;843;371;843;371;843;371;843;371		2		0.240042
	DHX15_HUMAN;MFAP1_HUMAN	O43143;P55081	SRRM1_HUMAN;SRRM1_HUMAN	Q8IYB3;Q8IYB3	370;288	890;890		2		0.234584
	DHX15_HUMAN;PRP4B_HUMAN;RNPS1_HUMAN;RBM27_HUMAN;PPIG_HUMAN	O43143;Q13523;Q15287;Q9P2N5;Q13427	RU17_HUMAN;RU17_HUMAN;RU17_HUMAN;RU17_HUMAN;RU17_HUMAN	P08621;P08621;P08621;P08621;P08621	38;272;40;188;619	306;306;306;306;306		2		0.401752
	DHX15_HUMAN;SRRT_HUMAN;TCRG1_HUMAN;SF3B2_HUMAN;SNW1_HUMAN;RBM22_HUMAN;RBM25_HUMAN;LC7L3_HUMAN;ZCH18_HUMAN;SRRM1_HUMAN;THOC2_HUMAN;CCAR1_HUMAN;SREK1_HUMAN;RSRC1_HUMAN;MINT_HUMAN;PNISR_HUMAN	O43143;Q9BXP5;O14776;Q13435;Q13573;Q9NW64;P49756;O95232;Q86VM9;Q8IYB3;Q8NI27;Q8IX12;Q8WXA9;Q96IZ7;Q96T58;Q8TF01	RU17_HUMAN;RU17_HUMAN;RU17_HUMAN;RU17_HUMAN;RU17_HUMAN;RU17_HUMAN;RU17_HUMAN;RU17_HUMAN;RU17_HUMAN;RU17_HUMAN;RU17_HUMAN;RU17_HUMAN;RU17_HUMAN;RU17_HUMAN;RU17_HUMAN;RU17_HUMAN	P08621;P08621;P08621;P08621;P08621;P08621;P08621;P08621;P08621;P08621;P08621;P08621;P08621;P08621;P08621;P08621	55;393;466;403;317;313;337;379;478;269;328;913;291;149;1598;502	168;168;168;168;168;168;168;168;168;168;168;168;168;168;168;168	3	4	0.654313	0.654313
	DHX36_HUMAN	Q9H2U1	SF01_HUMAN	Q15637	739	104		2		0.304474
			U520_HUMAN	O75643	739	85	1	1	0.499367	0.499367
	DHX8_HUMAN	Q14562	CDC5L_HUMAN	Q99459	885	432	2	2	0.964533	0.964533
			S30BP_HUMAN	Q9UHR5	885	228	8	10	1.27218	1.27218
			SR140_HUMAN	O15042	1098	881		1		0.389659
			SYF1_HUMAN	Q9HCS7	898	794	1	2	0.514383	0.514383
			ZN830_HUMAN	Q96NB3	885	149		2		0.344168
	DHX8_HUMAN;RL35_HUMAN	Q14562;P42766	SYF1_HUMAN;SYF1_HUMAN	Q9HCS7;Q9HCS7	1194;106	708;708	1	1	0.438304	0.438304
	DHX9_HUMAN	Q08211	RL10A_HUMAN	P62906	1057	92		2		0.479122
	DNJC8_HUMAN	O75937	DDX46_HUMAN	Q7L014	135	463	7	8	1.38905	1.38905
						467	2	4	0.691854	0.691854
			SF3A1_HUMAN	Q15459	40	55	5	7	0.771539	0.771539
					88	2	5	6	1.00287	1.00287
						37	15	35	0.741928	0.741928
						55	5	5	0.890663	0.890663
						80	9	12	1.2622	1.2622
					135	2		2		0.308684
					146	251		1		0.405741
						258	4	5	0.621417	0.621417
					164	55	3	3	0.701141	0.701141
						131	1	2	0.48956	0.48956
			SF3A2_HUMAN	Q15428	135	10		4		0.435743
					146	101	2	4	0.608547	0.608547
					183	42	6	10	0.571848	0.571848
			SF3A3_HUMAN	Q12874	146	29	2	6	0.889407	0.889407
			SF3B2_HUMAN	Q13435	210	563	5	11	0.733737	0.733737
			SF3B3_HUMAN	Q15393	248	1189		2		0.398814
			SR140_HUMAN	O15042	143	189		1		0.448249
	DNJC8_HUMAN;DNJC8_HUMAN	O75937;O75937	RBM27_HUMAN;RS8_HUMAN	Q9P2N5;P62241	105;105	175;2	6	8	0.825977	0.825977
					98;98	175;2		7		0.470513
	DNJC8_HUMAN;SYF2_HUMAN	O75937;O95926	PRP8_HUMAN;PRP8_HUMAN	Q6P2Q9;Q6P2Q9	32;192	666;666	1	1	0.639218	0.639218
			SF3A1_HUMAN;SF3A1_HUMAN	Q15459;Q15459	32;192	115;115		3		0.366072
						131;131		2		0.265091
						55;55		1		0.394464
	DX39B_HUMAN	Q13838	RBM25_HUMAN	P49756	131	687		2		0.300624
			THOC2_HUMAN	Q8NI27	334	558	13	28	1.42244	1.42244
			THOC4_HUMAN	Q86V81	183	235		2		0.374202
	ENY2_HUMAN	Q9NPA8	PNISR_HUMAN	Q8TF01	43	422	1	3	0.48544	0.48544
					47	359	2	2	0.954589	0.954589
					85	429	3	4	0.930422	0.930422
						431	22	24	1.97618	1.97618
			SNW1_HUMAN	Q13573	2	379		1		0.348355
						468	1	4	0.544753	0.544753
						476	4	4	0.887505	0.887505
					74	476		5		0.399001
					85	476	1	1	0.690163	0.690163
						503	8	8	1.47175	1.47175
						509	1	5	0.62857	0.62857
	ENY2_HUMAN;ENY2_HUMAN	Q9NPA8;Q9NPA8	RBM27_HUMAN;RS8_HUMAN	Q9P2N5;P62241	85;85	175;2		1		0.424255
	ERH_HUMAN	P84090	RL3_HUMAN	P39023	90	243		7		0.312827
					104	243	1	5	0.563813	0.563813
			RS9_HUMAN	P46781	85	2		2		0.309401
			RSMB_HUMAN	P14678	85	88		1		0.378013
			TR150_HUMAN	Q9Y2W1	12	486	1	1	0.510718	0.510718
						519		1		0.409154
						527	1	2	0.44124	0.44124
						558	4	9	0.770919	0.770919
						603	3	6	0.803203	0.803203
					90	455		2		0.41188
						470	3	3	1.13901	1.13901
						486	1	1	1.4887	1.4887
						519	5	5	0.945659	0.945659
						540	4	10	0.84336	0.84336
						547		1		0.342395
						551		3		0.427474
						558	7	13	1.1185	1.1185
						592		8		0.381227
						603	7	9	1.43667	1.43667
						668	3	6	0.695671	0.695671
						688	2	3	0.87986	0.87986
						697	10	12	1.27398	1.27398
						705	9	10	0.932412	0.932412
						709		3		0.35238
					104	486	6	6	2.27937	2.27937
						519		4		0.370004
						527	2	2	0.485755	0.485755
						540	2	3	0.436307	0.436307
						551		1		0.420221
						558	3	5	0.907524	0.907524
						603	6	7	1.02131	1.02131
			ZC3HE_HUMAN	Q6PJT7	41	512		1		0.37919
	ERH_HUMAN;ERH_HUMAN;ERH_HUMAN	P84090;P84090;P84090	RBM15_HUMAN;CCAR1_HUMAN;TR150_HUMAN	Q96T37;Q8IX12;Q9Y2W1	90;90;90	745;839;501	3	3	0.626486	0.626486
	ERH_HUMAN;ERH_HUMAN;ERH_HUMAN;ERH_HUMAN	P84090;P84090;P84090;P84090	ZN830_HUMAN;MTREX_HUMAN;ZC3H1_HUMAN;TR150_HUMAN	Q96NB3;P42285;O60293;Q9Y2W1	104;104;104;104	28;182;790;483		1		0.388232
	FNBP4_HUMAN	Q8N3X1	DDX5_HUMAN	P17844	982	391	2	4	0.589225	0.589225
					1012	340		2		0.270233
						391	1	4	0.573684	0.573684
			MINT_HUMAN	Q96T58	415	333		2		0.24958
			PRPF3_HUMAN	O43395	415	40		2		0.378389
			SF3A2_HUMAN	Q15428	792	118		2		0.349982
			SMD2_HUMAN	P62316	414	2	3	3	0.967357	0.967357
			SRRT_HUMAN	Q9BXP5	301	476		1		0.427127
			TCRG1_HUMAN	O14776	930	904		2		0.467872
			ZCH18_HUMAN	Q86VM9	414	933		1		0.403544
	FUBP1_HUMAN	Q96AE4	SF01_HUMAN	Q15637	243	187		1		0.331713
	FUBP2_HUMAN	Q92945	PUF60_HUMAN	Q9UHX1	71	251	1	1	0.855176	0.855176
						276		2		0.36639
	FUS_HUMAN	P35637	MSTMBPMS2nc_Recombinant	P0AEX9-r	365	460	1	3	0.492194	0.492194
			PR38B_HUMAN	Q5VTL8	316	227		2		0.263177
			ROA1_HUMAN	P09651	316	350		6		0.366996
					334	350	1	2	0.504784	0.504784
					357	350	1	1	1.08328	1.08328
					427	350	1	1	0.568195	0.568195
					448	350	4	5	0.85798	0.85798
			SF3A1_HUMAN	Q15459	357	80		2		0.471121
			SRRT_HUMAN	Q9BXP5	357	476	2	3	0.807203	0.807203
						712	10	10	1.14485	1.14485
	FUS_HUMAN;RBP56_HUMAN	P35637;Q92804	RUXE_HUMAN;RUXE_HUMAN	P62304;P62304	312;261	12;12	1	4	0.44519	0.44519
	GPT11_HUMAN	Q8N954	DHX15_HUMAN	O43143	143	488	6	8	1.87212	1.87212
					145	488		2		0.391044
			ZMAT2_HUMAN	Q96NC0	176	8		1		0.453038
	H2A1B_HUMAN	P04908	CCNK_HUMAN	O75909	10	1		1		0.419086
			NCBP2_HUMAN	P52298	6	78		1		0.408599
			ROA2_HUMAN	P22626	6	17		1		0.351658
	H4_HUMAN	P62805	TCRG1_HUMAN	O14776	6	729		2		0.392734
			U520_HUMAN	O75643	6	284		6		0.305518
	HNRDL_HUMAN	O14979	CRNL1_HUMAN	Q9BZJ0-2	216	314		1		0.347673
			HNRPC_HUMAN	P07910	302	8		2		0.353083
			MINT_HUMAN	Q96T58	1	813		1		0.387412
			PRP6_HUMAN	O94906	1	616		2		0.366767
			TADBP_HUMAN	Q13148	142	114	1	1	0.606912	0.606912
					302	263	5	11	0.585371	0.585371
	HNRDL_HUMAN;HNRDL_HUMAN	O14979;O14979	TADBP_HUMAN;PABP1_HUMAN	Q13148;P11940	302;302	192;167	8	22	1.27049	1.27049
	HNRDL_HUMAN;HNRDL_HUMAN;HNRDL_HUMAN;HNRDL_HUMAN	O14979;O14979;O14979;O14979	SUGP1_HUMAN;ZN207_HUMAN;DNJC8_HUMAN;PAXB1_HUMAN	Q8IWZ8;O43670;O75937;Q9Y5B6	221;221;221;221	443;7;139;393		1		0.372109
					311;311;311;311	443;7;139;393		1		0.37324
	HNRDL_HUMAN;RL23A_HUMAN	O14979;P62750	MTREX_HUMAN;MTREX_HUMAN	P42285;P42285	224;20	131;131		2		0.397674
	HNRH1_HUMAN	P31943	RL35_HUMAN	P42766	185	2	1	1	0.451713	0.451713
	HNRH1_HUMAN;HNRH1_HUMAN;HNRH1_HUMAN	P31943;P31943;P31943	U520_HUMAN;SPF30_HUMAN;RTCB_HUMAN	O75643;O75940;Q9Y3I0	185;185;185	696;156;493	1	1	0.559436	0.559436
	HNRH3_HUMAN	P31942	RBM22_HUMAN	Q9NW64	97	185		1		0.407191
	HNRPC_HUMAN	P07910	CCNK_HUMAN	O75909	29	334		1		0.438497
			HNRDL_HUMAN	O14979	8	302		2		0.353083
			ROA1_HUMAN	P09651	8	350	4	6	0.645671	0.645671
					29	350	2	3	0.607536	0.607536
					42	350	7	8	0.569329	0.569329
			ROA2_HUMAN	P22626	8	104		3		0.418225
					29	104	1	1	0.798845	0.798845
			SPF30_HUMAN	O75940	42	191		1		0.35305
	HNRPC_HUMAN;HNRPC_HUMAN	P07910;P07910	ROA1_HUMAN;ROA2_HUMAN	P09651;P22626	8;8	113;120		2		0.352644
	HNRPD_HUMAN	Q14103	CD11B_HUMAN	P21127	238	511		3		0.339433
	HNRPD_HUMAN;HNRPD_HUMAN	Q14103;Q14103	RBM27_HUMAN;RBM26_HUMAN	Q9P2N5;Q5T8P6	114;114	653;585	1	1	0.533645	0.533645
	HNRPK_HUMAN	P61978	PRCC_HUMAN	Q92733	405	142	1	1	0.478693	0.478693
			RL26_HUMAN	P61254	179	117		1		0.400482
			ROA1_HUMAN	P09651	405	350		1		0.400182
	HNRPL_HUMAN	P14866	PRP17_HUMAN	O60508	11	500		1		0.328987
			ROA1_HUMAN	P09651	302	350	2	2	1.18623	1.18623
	HNRPM_HUMAN	P52272	ROA1_HUMAN	P09651	698	350	3	4	0.887902	0.887902
	HNRPQ_HUMAN;HNRPQ_HUMAN	O60506;O60506	RBM27_HUMAN;RS8_HUMAN	Q9P2N5;P62241	371;371	175;2	1	2	0.607533	0.607533
	HNRPQ_HUMAN;HNRPR_HUMAN	O60506;O43390	PRP31_HUMAN;PRP31_HUMAN	Q8WWY3;Q8WWY3	283;286	330;330		1		0.330767
	HNRPQ_HUMAN;SPF30_HUMAN;RL24_HUMAN	O60506;O75940;P83731	RL31_HUMAN;RL31_HUMAN;RL31_HUMAN	P62899;P62899;P62899	417;160;102	70;70;70		2		0.236526
			SF3B2_HUMAN;SF3B2_HUMAN;SF3B2_HUMAN	Q13435;Q13435;Q13435	417;160;102	552;552;552		2		0.283665
						556;556;556		2		0.364181
	HNRPR_HUMAN;HNRPR_HUMAN	O43390;O43390	RBM27_HUMAN;RS8_HUMAN	Q9P2N5;P62241	374;374	175;2	3	4	0.939573	0.939573
	HNRPU_HUMAN	Q00839	RUXE_HUMAN	P62304	689	67		1		0.456352
			SRRT_HUMAN	Q9BXP5	247	712		1		0.34784
	HNRPU_HUMAN;HNRPU_HUMAN;HNRPU_HUMAN	Q00839;Q00839;Q00839	CTBL1_HUMAN;SRS11_HUMAN;LUC7L_HUMAN	Q8WYA6;Q05519;Q9NQ29	565;565;565	347;364;289	3	5	0.773445	0.773445
	HS71A_HUMAN;HS71A_HUMAN	P0DMV8;P0DMV8	PRP4B_HUMAN;RBM22_HUMAN	Q13523;Q9NW64	569;569	807;215	2	2	0.493991	0.493991
	HSP7C_HUMAN	P11142	DDX50_HUMAN	Q9BQ39	188	1		1		0.34009
	HTSF1_HUMAN	O43719	DDX46_HUMAN	Q7L014	239	1025		2		0.405769
					297	316	2	4	0.528604	0.528604
			RU2A_HUMAN	P09661	239	221		1		0.343539
			SF3A2_HUMAN	Q15428	239	10	1	2	0.889686	0.889686
			SF3B1_HUMAN	O75533	297	333	1	4	0.478272	0.478272
			SF3B2_HUMAN	Q13435	199	543		3		0.346068
	IF4A1_HUMAN	P60842	AQR_HUMAN	O60306	237	891		2		0.314371
	IF4A3_HUMAN	P38919	ACINU_HUMAN	Q9UKV3	296	1047	5	7	1.27586	1.27586
			CWC27_HUMAN	Q6UX04	70	455		2		0.317279
					74	455		1		0.374011
					374	429	2	2	0.48721	0.48721
						434	6	9	0.805308	0.805308
						455	2	2	1.2859	1.2859
	IF4A3_HUMAN;IF4A1_HUMAN	P38919;P60842	CWC22_HUMAN;CWC22_HUMAN	Q9HCG8;Q9HCG8	60;54	250;250	1	1	0.490564	0.490564
						330;330	3	3	0.553661	0.553661
			CWC27_HUMAN;CWC27_HUMAN	Q6UX04;Q6UX04	60;54	434;434	1	2	0.685899	0.685899
	ILF2_HUMAN;RBM5_HUMAN	Q12905;P52756	PRP4B_HUMAN;PRP4B_HUMAN	Q13523;Q13523	2;47	262;262		2		0.359203
	ILF3_HUMAN	Q12906	SF3A1_HUMAN	Q15459	574	223		2		0.237163
	IMA1_HUMAN	P52292	DDX42_HUMAN	Q86XP3	20	650		1		0.329072
			NCBP2_HUMAN	P52298	102	7	2	3	0.690909	0.690909
			TCRG1_HUMAN	O14776	108	700	1	2	0.471358	0.471358
	IMA5_HUMAN	P52294	PPIH_HUMAN	O43447	17	38		2		0.26332
			RBM25_HUMAN	P49756	2	477		1		0.348397
			RU17_HUMAN	P08621	108	168	1	2	0.530226	0.530226
			TCRG1_HUMAN	O14776	6	667		2		0.377876
						828	2	2	1.16292	1.16292
					46	761	2	6	0.665543	0.665543
					136	683	9	23	1.27655	1.27655
						687		4		0.299155
						761	3	7	0.669136	0.669136
					138	683	15	18	0.943931	0.943931
					243	634	1	2	0.553505	0.553505
						640	8	9	1.01709	1.01709
					356	634	7	8	1.03289	1.03289
					398	634	15	16	1.20942	1.20942
			ZMAT2_HUMAN	Q96NC0	46	8	1	1	0.499256	0.499256
					459	8	2	3	0.720916	0.720916
	ISY1_HUMAN	Q9ULR0	AQR_HUMAN	O60306	153	1051		1		0.322061
			CCD12_HUMAN	Q8WUD4	7	42		1		0.378647
						53	9	11	1.07452	1.07452
						70	5	8	0.95469	0.95469
						78	2	4	0.496911	0.496911
			CDC5L_HUMAN	Q99459	44	255		1		0.375141
					127	255	3	5	0.715255	0.715255
			CRNL1_HUMAN	Q9BZJ0-2	7	9	5	5	1.04427	1.04427
					92	9	5	5	1.83038	1.83038
					101	9	2	2	1.21419	1.21419
					121	9	5	5	1.12859	1.12859
					238	9	2	3	0.606513	0.606513
					260	9	2	4	1.30012	1.30012
						227	1	2	0.722126	0.722126
			CTBL1_HUMAN	Q8WYA6	238	534		1		0.440417
					260	527		2		0.291883
			CWC27_HUMAN	Q6UX04	238	376		2		0.341378
			PPIE_HUMAN	Q9UNP9	92	218	5	5	1.79022	1.79022
					101	218	2	4	0.768903	0.768903
					238	83		1		0.327108
					260	83		1		0.367409
			PRP19_HUMAN	Q9UMS4	7	179	2	2	0.677765	0.677765
						192		1		0.39197
						244	3	3	1.06916	1.06916
			SYF1_HUMAN	Q9HCS7	7	362	3	5	1.24066	1.24066
						794	10	14	0.704376	0.704376
						853	1	1	0.724394	0.724394
					24	393	3	6	1.07561	1.07561
					41	794	7	8	0.852244	0.852244
					101	794	2	6	0.60824	0.60824
					105	794		3		0.365342
					138	212	1	13	0.466847	0.466847
						257	8	9	1.27362	1.27362
					188	83	2	5	1.22346	1.22346
					190	2	4	26	0.659341	0.659341
					238	2		4		0.402381
						50		2		0.360946
						62		2		0.278526
					259	2	1	1	1.27856	1.27856
					260	2	27	50	1.44937	1.44937
						62	7	8	1.18265	1.18265
						212	1	2	0.505909	0.505909
						794	2	4	0.534455	0.534455
					266	2		1		0.433886
			ZN830_HUMAN	Q96NB3	7	149	2	2	0.689451	0.689451
						190	2	2	0.846036	0.846036
	ISY1_HUMAN;ISY1_HUMAN	Q9ULR0;Q9ULR0	PPIE_HUMAN;RS7_HUMAN	Q9UNP9;P62081	127;127	104;86		1		0.396198
					238;238	104;86	2	5	0.474624	0.474624
					260;260	104;86	5	9	0.902383	0.902383
			RBM27_HUMAN;RS8_HUMAN	Q9P2N5;P62241	7;7	175;2		5		0.467907
	ISY1_HUMAN;ISY1_HUMAN;ISY1_HUMAN	Q9ULR0;Q9ULR0;Q9ULR0	PRP4B_HUMAN;DX39B_HUMAN;RBM10_HUMAN	Q13523;Q13838;P98175	55;55;55	594;132;2		1		0.423187
	KHDR1_HUMAN	Q07666	PABP2_HUMAN	Q86U42	175	207	2	2	0.639838	0.639838
	KHDR1_HUMAN;KHDR1_HUMAN	Q07666;Q07666	SYF1_HUMAN;RBM25_HUMAN	Q9HCS7;P49756	194;194	572;445	1	1	0.806496	0.806496
	LC7L2_HUMAN	Q9Y383	PPIH_HUMAN	O43447	269	53	1	2	0.498402	0.498402
			RBM25_HUMAN	P49756	105	290	6	8	1.08045	1.08045
	LC7L3_HUMAN	O95232	CCAR1_HUMAN	Q8IX12	362	852		2		0.241273
			MSTMBPMS2nc_Recombinant	P0AEX9-r	72	141	1	1	0.584837	0.584837
			PR40A_HUMAN	O75400	23	438	5	10	0.667369	0.667369
			RUXE_HUMAN	P62304	68	12	5	7	0.781618	0.781618
			SAP18_HUMAN	O00422	231	2	1	1	0.504689	0.504689
			SF3A1_HUMAN	Q15459	281	258		1		0.403238
			SMD2_HUMAN	P62316	23	6		2		0.405291
					60	6	8	13	0.799484	0.799484
					72	6		2		0.417322
			SRSF1_HUMAN	Q07955	23	179	1	4	0.69785	0.69785
					60	30	6	6	1.34736	1.34736
					231	30	2	3	0.61906	0.61906
						174		2		0.365258
						193	3	4	0.811422	0.811422
			SRSF2_HUMAN	Q01130	231	52	1	2	0.484912	0.484912
			SRSF3_HUMAN	P84103	231	23		1		0.409
						85	3	4	0.543577	0.543577
			SRSF6_HUMAN	Q13247	231	16	2	4	0.582003	0.582003
			SRSF7_HUMAN	Q16629	60	24	5	10	0.605115	0.605115
					224	24	1	1	0.507144	0.507144
			U5S1_HUMAN	Q15029	72	352		2		0.344267
					78	359		1		0.358928
	LC7L3_HUMAN;LC7L3_HUMAN	O95232;O95232	RBM27_HUMAN;RS8_HUMAN	Q9P2N5;P62241	388;388	175;2		2		0.410883
			SRSF2_HUMAN;SRSF8_HUMAN	Q01130;Q9BRL6	231;231	36;36	7	8	0.994526	0.994526
	LC7L3_HUMAN;LC7L3_HUMAN;LC7L3_HUMAN;LC7L3_HUMAN;LC7L3_HUMAN	O95232;O95232;O95232;O95232;O95232	SRS11_HUMAN;GPT11_HUMAN;ILF3_HUMAN;THOC2_HUMAN;PPIG_HUMAN	Q05519;Q8N954;Q12906;Q8NI27;Q13427	392;392;392;392;392	242;61;393;1333;185		2		0.227165
	LSM2_HUMAN	Q9Y333	LSM4_HUMAN	Q9Y4Z0	8	131		1		0.322261
					88	131	10	12	1.27365	1.27365
						138	1	2	0.532715	0.532715
			PLRG1_HUMAN	O43660	88	372		1		0.320756
						373	3	6	0.52933	0.52933
			PPIG_HUMAN	Q13427	88	334		1		0.406224
			PRCC_HUMAN	Q92733	88	443		2		0.345308
						479	7	10	0.815256	0.815256
						488		2		0.385479
			PRPF3_HUMAN	O43395	88	282	6	8	1.15954	1.15954
						289	2	10	0.663283	0.663283
						294	12	15	0.955539	0.955539
						300	7	13	0.816459	0.816459
			SF3B6_HUMAN	Q9Y3B4	88	29	1	1	0.795082	0.795082
			SNW1_HUMAN	Q13573	88	236	10	11	1.89139	1.89139
	LSM2_HUMAN;LSM2_HUMAN	Q9Y333;Q9Y333	RS9_HUMAN;RS8_HUMAN	P46781;P62241	88;88	176;154		1		0.373436
	LSM4_HUMAN	Q9Y4Z0	LSM2_HUMAN	Q9Y333	131	8		1		0.322261
						88	10	12	1.27365	1.27365
					138	88	1	2	0.532715	0.532715
			LSM6_HUMAN	P62312	131	5	10	11	1.42729	1.42729
					138	5	1	3	0.53575	0.53575
			LSM7_HUMAN	Q9UK45	8	6	1	4	0.436273	0.436273
					131	4	4	4	1.03939	1.03939
			LSM8_HUMAN	O95777	1	28	6	6	1.6623	1.6623
			PRCC_HUMAN	Q92733	1	442	2	2	1.25842	1.25842
						443	20	23	1.59153	1.59153
						479	1	3	0.483347	0.483347
			PRP6_HUMAN	O94906	131	772	1	4	0.471002	0.471002
			PRPF3_HUMAN	O43395	1	294	2	4	0.668733	0.668733
			RBM22_HUMAN	Q9NW64	1	114		1		0.360833
					131	149		5		0.473367
			RED_HUMAN	Q13123	131	83		1		0.360274
			RS20_HUMAN	P60866	131	1		2		0.385631
			SF3B1_HUMAN	O75533	131	413	2	6	0.709716	0.709716
			SF3B6_HUMAN	Q9Y3B4	131	29	1	1	0.747109	0.747109
			SNW1_HUMAN	Q13573	1	236	2	3	0.637302	0.637302
						240	5	5	1.95336	1.95336
					131	193	5	6	0.744508	0.744508
						236		3		0.30836
					138	193		2		0.304481
			WBP11_HUMAN	Q9Y2W2	52	599	3	3	1.00419	1.00419
					80	565	2	3	0.781285	0.781285
					131	105	6	8	0.776311	0.776311
						109	2	3	1.09411	1.09411
	LSM5_HUMAN	Q9Y4Y9	LSM6_HUMAN	P62312	20	5	10	10	1.30522	1.30522
			RED_HUMAN	Q13123	20	38	1	9	0.496551	0.496551
						54	1	2	0.497831	0.497831
	LSM6_HUMAN	P62312	CDC5L_HUMAN	Q99459	1	522		2		0.389968
					5	47		1		0.406011
					13	7		5		0.428859
					59	685		2		0.417185
			CRNL1_HUMAN	Q9BZJ0-2	59	9	2	2	0.71729	0.71729
			LSM4_HUMAN	Q9Y4Z0	5	131	10	11	1.42729	1.42729
						138	1	3	0.53575	0.53575
			LSM5_HUMAN	Q9Y4Y9	5	20	10	10	1.30522	1.30522
			PRCC_HUMAN	Q92733	59	223		1		0.342279
						225		3		0.313782
			PRPF3_HUMAN	O43395	5	328		1		0.442943
						332	3	5	0.613555	0.613555
						337	12	23	0.741316	0.741316
					13	328		2		0.5699
						519	5	9	0.824905	0.824905
					77	463	1	2	0.567122	0.567122
			RED_HUMAN	Q13123	5	30	1	10	0.528157	0.528157
						54	4	6	0.961039	0.961039
					77	30	1	4	0.679464	0.679464
			SF3B6_HUMAN	Q9Y3B4	5	116	1	1	0.682734	0.682734
			WBP11_HUMAN	Q9Y2W2	59	610		2		0.381239
						614	5	6	0.934691	0.934691
	LSM6_HUMAN;LSM6_HUMAN	P62312;P62312	RBM27_HUMAN;RS8_HUMAN	Q9P2N5;P62241	2;2	175;2	1	1	0.557454	0.557454
	LSM7_HUMAN	Q9UK45	LSM4_HUMAN	Q9Y4Z0	4	131	4	4	1.03939	1.03939
					6	8	1	4	0.436273	0.436273
			PRPF3_HUMAN	O43395	4	334		2		0.314048
					6	345	2	2	1.23853	1.23853
					8	345	1	1	0.797213	0.797213
					9	345	1	1	0.506409	0.506409
			RL4_HUMAN	P36578	4	383		2		0.271181
			SNW1_HUMAN	Q13573	4	236	1	2	0.547846	0.547846
			WBP11_HUMAN	Q9Y2W2	21	557	1	1	0.643541	0.643541
	LSM7_HUMAN;LSM7_HUMAN	Q9UK45;Q9UK45	PRPF3_HUMAN;RS16_HUMAN	O43395;P62249	4;4	377;106		3		0.434534
	LSM8_HUMAN	O95777	LSM4_HUMAN	Q9Y4Z0	28	1	6	6	1.6623	1.6623
	LUC7L_HUMAN;LC7L2_HUMAN	Q9NQ29;Q9Y383	RBM25_HUMAN;RBM25_HUMAN	P49756;P49756	186;186	289;289		2		0.385299
	MATR3_HUMAN	P43243	AQR_HUMAN	O60306	712	115		4		0.391455
			CCD12_HUMAN	Q8WUD4	701	94		1		0.356326
			DDX42_HUMAN	Q86XP3	479	270		2		0.378483
			PR38B_HUMAN	Q5VTL8	712	245	2	9	0.486554	0.486554
					713	245		2		0.407499
			SNUT1_HUMAN	O43290	574	5		3		0.314611
	MFAP1_HUMAN	P55081	PR38A_HUMAN	Q8NAV1	418	222	1	2	0.531195	0.531195
			PRP8_HUMAN	Q6P2Q9	230	2293	4	5	0.936614	0.936614
					238	2293		3		0.406703
					242	1649	2	9	0.711395	0.711395
						2293	37	58	1.78339	1.78339
					249	1649	1	1	0.93897	0.93897
					250	1649		2		0.287111
					256	1649	2	3	0.720483	0.720483
					299	162		3		0.431581
					324	162	6	6	0.493252	0.493252
					329	162		2		0.31747
					376	1210		2		0.359495
			SF3B1_HUMAN	O75533	9	793		2		0.309772
						807	4	5	0.834385	0.834385
			SFSWA_HUMAN	Q12872	336	261		2		0.34823
			SMU1_HUMAN	Q2TAY7	9	107	1	2	0.479322	0.479322
						308		2		0.342654
						379	2	2	0.73615	0.73615
					26	308	3	3	0.683811	0.683811
					67	308	4	10	0.781763	0.781763
					106	210	3	3	1.09204	1.09204
					160	289	1	5	0.444606	0.473168
			SNUT1_HUMAN	O43290	200	400	3	3	0.708556	0.708556
			SRRT_HUMAN	Q9BXP5	381	200		1		0.331737
			SRS10_HUMAN	O75494	329	97	2	2	0.591917	0.591917
			SRSF1_HUMAN	Q07955	329	30	1	1	0.525391	0.525391
						174	3	6	0.556667	0.556667
					418	174		1		0.426624
			SRSF2_HUMAN	Q01130	329	52		2		0.303178
					418	52		4		0.352121
			SRSF7_HUMAN	Q16629	329	24		3		0.257965
						70	4	6	0.771121	0.771121
					376	24		2		0.457131
			SUGP1_HUMAN	Q8IWZ8	9	144		1		0.400744
			TCRG1_HUMAN	O14776	415	878		4		0.40175
						885	4	10	0.65966	0.65966
					418	878	12	27	1.31158	1.31158
					420	878	6	10	0.805927	0.805927
						885		2		0.318587
					434	857		3		0.290051
			U520_HUMAN	O75643	242	1146	48	60	1.90534	1.90534
					249	1146	21	27	1.29697	1.29697
					250	1145	4	12	0.887198	0.887198
						1146	36	40	1.98854	1.98854
					256	770	1	1	0.479676	0.479676
						1146	9	12	1.1136	1.1136
	MFAP1_HUMAN;CWC27_HUMAN	P55081;Q6UX04	TCRG1_HUMAN;TCRG1_HUMAN	O14776;O14776	285;180	765;765		2		0.330559
	MFAP1_HUMAN;MFAP1_HUMAN	P55081;P55081	PAXB1_HUMAN;RL10A_HUMAN	Q9Y5B6;P62906	200;200	130;98		1		0.350146
			SRSF2_HUMAN;SRSF8_HUMAN	Q01130;Q9BRL6	329;329	36;36	1	4	0.563267	0.563267
					418;418	36;36	5	7	0.806221	0.806221
					420;420	36;36	2	5	0.479882	0.479882
			WBP11_HUMAN;MTREX_HUMAN	Q9Y2W2;P42285	256;256	31;840	1	4	0.632984	0.632984
	MFAP1_HUMAN;MFAP1_HUMAN;MFAP1_HUMAN;MFAP1_HUMAN	P55081;P55081;P55081;P55081	U520_HUMAN;CCD12_HUMAN;DDX42_HUMAN;PNISR_HUMAN	O75643;Q8WUD4;Q86XP3;Q8TF01	249;249;249;249	1142;123;444;250		5		0.328524
					250;250;250;250	1142;123;444;250	3	9	0.74281	0.74281
					256;256;256;256	1142;123;444;250	1	4	0.735725	0.735725
	MFAP1_HUMAN;SRRM2_HUMAN	P55081;Q9UQ35	RED_HUMAN;RED_HUMAN	Q13123;Q13123	206;193	386;386	1	1	0.476615	0.476615
	MGN2_HUMAN	Q96A72	THOC4_HUMAN	Q86V81	18	134	1	1	0.524088	0.524088
	MINT_HUMAN	Q96T58	DDX46_HUMAN	Q7L014	1042	186	1	1	0.462345	0.462345
			FNBP4_HUMAN	Q8N3X1	333	415		2		0.24958
			HNRDL_HUMAN	O14979	813	1		1		0.387412
			PRP4B_HUMAN	Q13523	1038	915	5	8	1.12797	1.12797
			PRP8_HUMAN	Q6P2Q9	361	769	1	2	0.53976	0.53976
						1449	1	3	0.692667	0.692667
			RBM26_HUMAN	Q5T8P6	576	34		2		0.299143
			RUXF_HUMAN	P62306	1817	8		2		0.23257
			SF3B1_HUMAN	O75533	361	946		1		0.386472
			SMU1_HUMAN	Q2TAY7	1144	308		1		0.326261
					1149	308	3	5	0.57654	0.57654
					1158	308	1	2	0.727504	0.727504
					1179	308	7	8	1.80869	1.80869
			SR140_HUMAN	O15042	1038	591		3		0.252064
			SRRT_HUMAN	Q9BXP5	361	712		4		0.244806
			U520_HUMAN	O75643	1197	1421	1	3	0.766274	0.766274
						1443	2	5	0.727067	0.727067
	MINT_HUMAN;MINT_HUMAN;MINT_HUMAN	Q96T58;Q96T58;Q96T58	PRP4B_HUMAN;DX39B_HUMAN;RBM10_HUMAN	Q13523;Q13838;P98175	999;999;999	594;132;2		1		0.438286
	MSI2H_HUMAN	Q96DH6	SRS11_HUMAN	Q05519	59	241		1		0.336795
	MSTMBPMS2nc_Recombinant	P0AEX9-r	DDX23_HUMAN	Q9BUQ8	60	382		2		0.246052
			DDX5_HUMAN	P17844	520	470		1		0.442482
			FUS_HUMAN	P35637	460	365	1	3	0.492194	0.492194
			LC7L3_HUMAN	O95232	141	72	1	1	0.584837	0.584837
			NCBP1_HUMAN	Q09161	2	684	1	1	0.853868	0.853868
						707	5	6	1.21903	1.21903
					460	684	1	2	0.499227	0.499227
			NCBP2_HUMAN	P52298	2	75	1	2	0.838477	0.838477
						78	6	6	2.54154	2.54154
						151		1		0.379072
					151	78	2	3	1.03192	1.03192
					460	78	7	10	0.570011	0.570011
					520	78	1	2	0.893805	0.893805
			PHF5A_HUMAN	Q7RTV0	60	103		3		0.435078
			PININ_HUMAN	Q9H307	189	157	10	17	1.07543	1.07543
					327	137	1	1	0.438749	0.438749
			PPIL2_HUMAN	Q13356	2	313		1		0.354272
			PQBP1_HUMAN	O60828	309	148		1		0.436458
			PR38B_HUMAN	Q5VTL8	43	227	2	2	0.447397	0.447397
			PR40A_HUMAN	O75400	60	397		1		0.401098
					151	438	1	1	0.48818	0.48818
			PRP17_HUMAN	O60508	43	179		3		0.251365
			PRPF3_HUMAN	O43395	309	334		2		0.232398
			RBM27_HUMAN	Q9P2N5	2	276		1		0.449538
			RBMX_HUMAN	P38159	2	9		1		0.479529
					151	63		1		0.347623
					437	163	1	2	0.513997	0.513997
					460	9	1	5	0.62699	0.62699
					520	9		4		0.340047
						63		2		0.323316
						150		2		0.371854
						163	2	2	0.687324	0.687324
			RL10A_HUMAN	P62906	2	1		7		0.434935
					287	1	2	5	0.527213	0.527213
			RL15_HUMAN	P61313	2	2	1	1	0.503566	0.503566
			ROA1_HUMAN	P09651	2	3	5	5	2.14998	2.14998
						350	3	4	2.33678	2.33678
					15	350		1		0.448744
					60	350	4	4	1.20721	1.20721
					97	350	1	1	1.50654	1.50654
					151	3	7	9	0.63964	0.63964
					189	350	1	3	0.500594	0.500594
					287	3		3		0.441797
						350	3	4	0.809481	0.809481
					376	350	3	4	1.1359	1.1359
					437	350	6	9	0.723189	0.723189
					460	15	1	6	0.635739	0.635739
						350		2		0.334944
					520	3	1	1	0.460495	0.460495
						350	5	5	1.00669	1.00669
			ROA2_HUMAN	P22626	2	17		3		0.453839
						46	2	2	1.32996	1.32996
					214	17	1	1	0.503938	0.503938
					520	17	1	2	0.504006	0.504006
						46	1	1	0.599801	0.599801
			RS10_HUMAN	P46783	116	1		1		0.412222
					133	2		1		0.353505
			RS14_HUMAN	P62263	2	1		1		0.327441
			RS9_HUMAN	P46781	151	2		1		0.379644
			RU17_HUMAN	P08621	2	27	1	1	1.49622	1.49622
			RUXE_HUMAN	P62304	460	12		1		0.435617
			SAP18_HUMAN	O00422	520	2		1		0.327955
			SF3A1_HUMAN	Q15459	60	102		2		0.345043
			SFSWA_HUMAN	Q12872	193	2		1		0.34147
			SRRT_HUMAN	Q9BXP5	2	153	4	4	1.26621	1.26621
						200	15	18	1.99115	1.99115
						286	13	23	1.15995	1.15995
						442	11	12	1.3804	1.3804
						476	11	11	2.01555	2.01555
						526	2	5	0.732099	0.732099
						712	2	2	0.584022	0.584022
						730	5	9	1.04275	1.04275
						744	2	3	0.628361	0.628361
					15	476	3	8	0.69459	0.69459
					39	476	13	14	1.58445	1.58445
					40	442		1		0.32156
					43	279	1	3	0.640477	0.640477
						442	3	6	0.759308	0.759308
						476	12	33	0.995369	0.995369
						712	3	7	0.700693	0.700693
						730	2	4	0.974878	0.974878
					48	476	2	4	0.828002	0.828002
					56	286	4	10	0.566451	0.566451
					60	286	2	6	0.630681	0.630681
						476	1	1	0.611749	0.611749
					97	476	4	5	1.32623	1.32623
						712	2	3	0.940288	0.940288
					116	286	8	9	1.44317	1.44317
					133	286		2		0.251099
					151	286	6	8	0.677769	0.677769
						442		2		0.31992
						476	2	4	0.816871	0.816871
						710	1	1	0.639871	0.639871
						712	1	4	0.516563	0.516563
					189	286	4	9	0.858694	0.858694
					193	286	7	36	0.70703	0.70703
					287	476	14	14	1.73134	1.73134
						712	2	3	0.786543	0.786543
					309	476	2	3	0.576716	0.576716
					327	476	6	8	0.924685	0.924685
					376	286	2	5	0.733072	0.733072
						476	1	2	0.662057	0.662057
					460	442	1	5	0.7065	0.7065
						476	10	10	1.19078	1.19078
					520	176	3	3	0.556749	0.556749
						286	16	39	0.992602	0.992602
						442		1		0.349725
						476	5	5	1.38445	1.38445
			SRSF1_HUMAN	Q07955	2	193	1	2	0.488644	0.488644
			THOC2_HUMAN	Q8NI27	60	1573		4		0.340219
			THOC5_HUMAN	Q13769	2	222		1		0.378259
			TR150_HUMAN	Q9Y2W1	60	705	2	5	0.559834	0.559834
					287	705		3		0.401732
			U5S1_HUMAN	Q15029	133	359	2	2	1.04714	1.04714
			ZCH18_HUMAN	Q86VM9	151	168	4	7	1.45489	1.45489
						177	4	5	0.557757	0.557757
					189	177	1	1	0.697611	0.697611
					287	229	1	2	0.524866	0.524866
					327	168	1	1	0.459374	0.459374
					460	184		1		0.399376
	MSTMBPMS2nc_Recombinant;HTSF1_HUMAN	P0AEX9-r;O43719	SF3A1_HUMAN;SF3A1_HUMAN	Q15459;Q15459	40;430	231;231	1	1	0.491322	0.491322
			SRRT_HUMAN;SRRT_HUMAN	Q9BXP5;Q9BXP5	40;430	476;476	1	2	0.767243	0.767243
	MSTMBPMS2nc_Recombinant;MFAP1_HUMAN	P0AEX9-r;P55081	PRP8_HUMAN;PRP8_HUMAN	Q6P2Q9;Q6P2Q9	451;238	2293;2293	33	42	1.66353	1.66353
			U520_HUMAN;U520_HUMAN	O75643;O75643	451;238	1146;1146	22	27	0.950376	0.950376
			ZMAT2_HUMAN;ZMAT2_HUMAN	Q96NC0;Q96NC0	451;238	147;147		1		0.380411
	MSTMBPMS2nc_Recombinant;MSTMBPMS2nc_Recombinant	P0AEX9-r;P0AEX9-r	RBM25_HUMAN;THOC2_HUMAN	P49756;Q8NI27	48;48	298;926		2		0.255511
			ROA1_HUMAN;ROA2_HUMAN	P09651;P22626	2;2	113;120	2	7	0.974284	0.974284
					460;460	113;120	7	18	0.716623	0.716623
					520;520	113;120		2		0.547553
			RSMB_HUMAN;CWC27_HUMAN	P14678;Q6UX04	2;2	50;193	9	12	1.05053	1.05053
			SRSF2_HUMAN;SRSF8_HUMAN	Q01130;Q9BRL6	2;2	36;36	1	2	0.523317	0.523317
	MSTMBPMS2nc_Recombinant;MSTMBPMS2nc_Recombinant;MSTMBPMS2nc_Recombinant	P0AEX9-r;P0AEX9-r;P0AEX9-r	ROA2_HUMAN;ROA3_HUMAN;ROA0_HUMAN	P22626;P51991;Q13151	2;2;2	151;165;137		1		0.349209
					520;520;520	151;165;137		1		0.332795
	MSTMBPMS2nc_Recombinant;MSTMBPMS2nc_Recombinant;MSTMBPMS2nc_Recombinant;MSTMBPMS2nc_Recombinant	P0AEX9-r;P0AEX9-r;P0AEX9-r;P0AEX9-r	ROA1_HUMAN;ROA2_HUMAN;ROA3_HUMAN;ROA0_HUMAN	P09651;P22626;P51991;Q13151	2;2;2;2	106;113;127;99	3	3	1.43639	1.43639
					460;460;460;460	106;113;127;99	8	12	0.637449	0.637449
					520;520;520;520	106;113;127;99	5	5	1.22353	1.22353
	MTREX_HUMAN	P42285	ZC3H1_HUMAN	O60293	646	1858	11	12	1.32314	1.32314
					792	1858	3	4	0.506976	0.506976
					796	1858		2		0.384666
	MTREX_HUMAN;MTREX_HUMAN	P42285;P42285	HNRDL_HUMAN;RL23A_HUMAN	O14979;P62750	131;131	224;20		2		0.397674
	MTREX_HUMAN;MTREX_HUMAN;MTREX_HUMAN	P42285;P42285;P42285	SRRT_HUMAN;ZC3H1_HUMAN;SRRM2_HUMAN	Q9BXP5;O60293;Q9UQ35	131;131;131	347;198;211	1	2	0.486887	0.486887
	NCBP1_HUMAN	Q09161	CCD12_HUMAN	Q8WUD4	327	23		2		0.331028
			MSTMBPMS2nc_Recombinant	P0AEX9-r	684	2	1	1	0.853868	0.853868
						460	1	2	0.499227	0.499227
					707	2	5	6	1.21903	1.21903
			NCBP2_HUMAN	P52298	17	7	13	13	1.24533	1.24533
						34	6	11	0.76261	0.76261
						38	7	9	1.15814	1.15814
					20	7	14	24	0.873879	0.873879
						34	14	15	1.29437	1.29437
						38	1	2	0.637827	0.637827
					37	7	6	10	0.953721	0.953721
					67	7	7	26	0.929529	0.929529
					327	7	14	31	0.723115	0.723115
					330	7	1	1	0.65407	0.65407
					511	78	15	15	2.57818	2.57818
					607	67	17	20	0.948741	0.948741
						68	45	55	2.4248	2.4248
					654	67	2	3	0.538568	0.538568
					657	38	10	16	1.05935	1.05935
			PR38B_HUMAN	Q5VTL8	188	227	3	3	1.66935	1.66935
					684	245	5	5	1.6492	1.6492
			RLA2_HUMAN	P05387	607	98		5		0.36237
			ROA1_HUMAN	P09651	17	350	2	2	0.963237	0.963237
			SRRT_HUMAN	Q9BXP5	20	15	1	1	0.499821	0.499821
					188	476	7	8	1.14295	1.14295
					204	279	4	10	0.96295	0.96295
						285		5		0.375085
						286	7	13	0.935144	0.935144
						301	1	3	0.451281	0.451281
						309	2	2	0.941199	0.941199
						476	2	9	0.459614	0.459614
					240	476		2		0.223687
					241	286		1		0.355215
					342	476	8	8	0.816838	0.816838
					511	712	1	2	0.505404	0.505404
					684	723		1		0.394897
			SRS10_HUMAN	O75494	67	166		2		0.393916
			SRSF1_HUMAN	Q07955	17	38		2		0.413919
						174	6	7	0.713993	0.713993
						179	1	1	0.470039	0.470039
					20	30		1		0.335613
					67	174	3	6	0.561969	0.561969
			SRSF7_HUMAN	Q16629	17	24	1	1	0.573108	0.573108
						70	1	7	0.545603	0.545603
			TCRG1_HUMAN	O14776	67	816		1		0.351555
					187	756		2		0.345984
					342	753	2	3	0.733521	0.733521
			WBP11_HUMAN	Q9Y2W2	647	303		1		0.343848
			ZCH18_HUMAN	Q86VM9	41	343	3	3	0.842256	0.842256
					204	328		1		0.37429
						343	1	1	0.460979	0.460979
					221	319	20	38	0.9227	0.9227
					342	343	32	45	1.51191	1.51191
	NCBP1_HUMAN;NCBP1_HUMAN	Q09161;Q09161	SF3B1_HUMAN;RLA0_HUMAN	O75533;P05388	327;327	1071;63		2		0.321698
			SRSF2_HUMAN;SRSF8_HUMAN	Q01130;Q9BRL6	20;20	36;36		4		0.392166
	NCBP1_HUMAN;NCBP1_HUMAN;NCBP1_HUMAN	Q09161;Q09161;Q09161	CRNL1_HUMAN;TRA2B_HUMAN;PR38B_HUMAN	Q9BZJ0-2;P62995;Q5VTL8	67;67;67	38;176;309		2		0.259224
			DDX46_HUMAN;ILF3_HUMAN;RS8_HUMAN	Q7L014;Q12906;P62241	698;698;698	793;389;144		3		0.432142
			NCBP2_HUMAN;DDX46_HUMAN;PAXB1_HUMAN	P52298;Q7L014;Q9Y5B6	327;327;327	37;768;136	3	6	0.770522	0.770522
			TCRG1_HUMAN;PR40A_HUMAN;SRRM1_HUMAN	O14776;O75400;Q8IYB3	20;20;20	982;677;23		7		0.415993
	NCBP2_HUMAN	P52298	CRNL1_HUMAN	Q9BZJ0-2	78	14		2		0.329394
			H2A1B_HUMAN	P04908	78	6		1		0.408599
			IMA1_HUMAN	P52292	7	102	2	3	0.690909	0.690909
			MSTMBPMS2nc_Recombinant	P0AEX9-r	75	2	1	2	0.838477	0.838477
					78	2	6	6	2.54154	2.54154
						151	2	3	1.03192	1.03192
						460	7	10	0.570011	0.570011
						520	1	2	0.893805	0.893805
					151	2		1		0.379072
			NCBP1_HUMAN	Q09161	7	17	13	13	1.24533	1.24533
						20	14	24	0.873879	0.873879
						37	6	10	0.953721	0.953721
						67	7	26	0.929529	0.929529
						327	14	31	0.723115	0.723115
						330	1	1	0.65407	0.65407
					34	17	6	11	0.76261	0.76261
						20	14	15	1.29437	1.29437
					38	17	7	9	1.15814	1.15814
						20	1	2	0.637827	0.637827
						657	10	16	1.05935	1.05935
					67	607	17	20	0.948741	0.948741
						654	2	3	0.538568	0.538568
					68	607	45	55	2.4248	2.4248
					78	511	15	15	2.57818	2.57818
			PR38B_HUMAN	Q5VTL8	78	105	2	2	2.88839	2.88839
						143	1	1	0.840769	0.840769
						227	4	4	1.3548	1.3548
					120	105		1		0.39138
			RBMX_HUMAN	P38159	78	77		2		0.382297
						150		2		0.279377
			ROA1_HUMAN	P09651	7	350	1	5	0.50305	0.50305
					78	52	2	5	0.660929	0.660929
						350	9	9	1.75982	1.75982
					120	350	1	1	0.462139	0.462139
					151	350		3		0.375685
			ROA2_HUMAN	P22626	34	17		2		0.337104
					78	17	7	11	0.962973	0.962973
			RS20_HUMAN	P60866	78	51	1	1	0.735285	0.735285
			SRRT_HUMAN	Q9BXP5	75	712	9	13	1.03705	1.03705
					78	710	5	7	0.81147	0.81147
						712	26	27	2.64264	2.64264
					120	712	3	6	0.840969	0.840969
			SRS10_HUMAN	O75494	78	74	17	18	2.07992	2.07992
						97	1	1	0.533807	0.533807
						99		1		0.344402
					120	74		2		0.351405
			SRSF1_HUMAN	Q07955	7	30	5	5	1.91735	1.91735
						174		2		0.276952
			SRSF3_HUMAN	P84103	78	85	2	4	0.875407	0.875407
			SRSF6_HUMAN	Q13247	34	16		3		0.417385
			SRSF7_HUMAN	Q16629	7	70	2	4	1.13311	1.13311
			YBOX1_HUMAN	P67809	78	93	7	9	0.812043	0.812043
	NCBP2_HUMAN;DDX46_HUMAN;PAXB1_HUMAN	P52298;Q7L014;Q9Y5B6	AQR_HUMAN;AQR_HUMAN;AQR_HUMAN	O60306;O60306;O60306	37;768;136	188;188;188		2		0.410397
			NCBP1_HUMAN;NCBP1_HUMAN;NCBP1_HUMAN	Q09161;Q09161;Q09161	37;768;136	327;327;327	3	6	0.770522	0.770522
			SF3B1_HUMAN;SF3B1_HUMAN;SF3B1_HUMAN	O75533;O75533;O75533	37;768;136	496;496;496	1	1	0.441714	0.441714
	NCBP2_HUMAN;NCBP2_HUMAN	P52298;P52298	ROA1_HUMAN;ROA2_HUMAN	P09651;P22626	120;120	113;120	10	15	1.32956	1.32956
					78;78	113;120	33	36	2.61547	2.61547
			SRSF2_HUMAN;SRSF8_HUMAN	Q01130;Q9BRL6	7;7	36;36	1	3	0.656569	0.656569
	NCBP2_HUMAN;NCBP2_HUMAN;NCBP2_HUMAN	P52298;P52298;P52298	ROA2_HUMAN;ROA3_HUMAN;ROA0_HUMAN	P22626;P51991;Q13151	78;78;78	151;165;137	2	3	0.475687	0.475687
			TCRG1_HUMAN;PR40A_HUMAN;SRRM1_HUMAN	O14776;O75400;Q8IYB3	7;7;7	982;677;23	1	6	0.626025	0.626025
	NH2L1_HUMAN	P55769	PRP4_HUMAN	O43172	21	408		1		0.342704
			PRP6_HUMAN	O94906	86	178	2	7	0.839992	0.839992
					107	835		3		0.291584
					113	775	2	4	1.07865	1.07865
						836	9	17	1.27537	1.27537
			PRPF3_HUMAN	O43395	20	337	1	4	0.64425	0.64425
					21	337	1	2	0.598705	0.598705
						589	4	5	1.18261	1.18261
	NPM_HUMAN	P06748	U520_HUMAN	O75643	194	1874		1		0.39031
	PABP1_HUMAN	P11940	ACINU_HUMAN	Q9UKV3	95	223		1		0.354487
			CDC5L_HUMAN	Q99459	284	20		1		0.42497
			RBM26_HUMAN	Q5T8P6	188	119		3		0.405387
			RL10A_HUMAN	P62906	174	92	1	4	0.469139	0.469139
			SYF1_HUMAN	Q9HCS7	269	794	1	1	0.46204	0.46204
	PABP1_HUMAN;CCAR1_HUMAN	P11940;Q8IX12	CD11B_HUMAN;CD11B_HUMAN	P21127;P21127	371;815	2;2	1	3	0.650535	0.650535
			THOC2_HUMAN;THOC2_HUMAN	Q8NI27;Q8NI27	371;815	907;907		3		0.354316
	PABP1_HUMAN;PABP1_HUMAN	P11940;P11940	RBM27_HUMAN;RS8_HUMAN	Q9P2N5;P62241	188;188	175;2	1	8	0.761209	0.761209
					95;95	175;2	3	6	0.940146	0.940146
	PABP2_HUMAN	Q86U42	KHDR1_HUMAN	Q07666	207	175	2	2	0.639838	0.639838
			RBM26_HUMAN	Q5T8P6	137	741		2		0.350208
						747		4		0.477496
						782	1	3	0.722802	0.722802
					223	727	3	3	0.687327	0.687327
			RBM27_HUMAN	Q9P2N5	223	816	3	4	0.634011	0.634011
						895	1	3	0.510923	0.510923
			ZC3HE_HUMAN	Q6PJT7	207	699		2		0.413664
	PARP1_HUMAN	P09874	PLRG1_HUMAN	O43660	703	7	1	1	0.468716	0.468716
			SRSF5_HUMAN	Q13243	442	18		2		0.418001
	PAXB1_HUMAN	Q9Y5B6	PRP8_HUMAN	Q6P2Q9	280	1463	1	2	0.655798	0.655798
			RSRC1_HUMAN	Q96IZ7	734	293		1		0.365339
			SMU1_HUMAN	Q2TAY7	908	107	4	7	1.24724	1.24724
			TFP11_HUMAN	Q9UBB9	442	247		4		0.341976
					583	227	3	4	0.928023	0.928023
	PAXB1_HUMAN;RL10A_HUMAN	Q9Y5B6;P62906	DDX5_HUMAN;DDX5_HUMAN	P17844;P17844	130;98	33;33		1		0.323307
			MFAP1_HUMAN;MFAP1_HUMAN	P55081;P55081	130;98	200;200		1		0.350146
	PHF5A_HUMAN	Q7RTV0	CDC5L_HUMAN	Q99459	13	522		3		0.396552
			CHERP_HUMAN	Q8IWX8	95	916	2	3	0.636571	0.636571
			MSTMBPMS2nc_Recombinant	P0AEX9-r	103	60		3		0.435078
			SF3B1_HUMAN	O75533	3	513	9	23	0.905542	0.905542
						554	4	7	0.865348	0.865348
						1067	20	23	1.53212	1.53212
					13	513	17	22	1.42232	1.42232
						554	25	38	1.20204	1.20204
					25	1067	11	17	1.15806	1.15806
						1070	1	4	0.586033	0.586033
					87	554		1		0.352734
					95	513	12	18	1.38094	1.38094
						554	13	23	1.2615	1.2615
						786	1	1	0.588735	0.588735
					104	468		1		0.353152
						503	1	1	0.648456	0.648456
						513	4	5	0.886216	0.886216
						554	4	8	1.64303	1.64303
						866	1	1	0.640327	0.640327
						946	2	4	0.514897	0.514897
						1067	1	6	0.730394	0.730394
					108	786		2		0.332652
						946	16	28	1.43786	1.43786
			SF3B3_HUMAN	Q15393	3	137		4		0.40172
					13	137	27	33	1.48	1.48
					95	137	22	25	2.87865	2.87865
					104	137		5		0.390419
			SF3B5_HUMAN	Q9BWJ5	3	17		10		0.471867
					13	17	10	19	1.72355	1.72355
					95	17	13	23	1.14986	1.14986
			SF3B6_HUMAN	Q9Y3B4	25	7		2		0.355495
					95	7	5	8	1.23246	1.23246
					104	7		3		0.325252
						41	1	2	0.446374	0.446374
					108	7	3	4	0.491697	0.491697
						41	3	9	1.46605	1.46605
			SPF30_HUMAN	O75940	73	219	1	1	0.691553	0.691553
	PININ_HUMAN	Q9H307	ACINU_HUMAN	Q9UKV3	157	986		2		0.354083
						1073	11	14	1.47904	1.47904
			DDX5_HUMAN	P17844	75	470	1	2	0.73451	0.73451
			DHX15_HUMAN	O43143	709	143	1	1	0.539544	0.539544
						230		1		0.321887
			MSTMBPMS2nc_Recombinant	P0AEX9-r	137	327	1	1	0.438749	0.438749
					157	189	10	17	1.07543	1.07543
			PRP4B_HUMAN	Q13523	709	264		4		0.47754
			RL6_HUMAN	Q02878	709	1		2		0.332643
			RNPS1_HUMAN	Q15287	254	218	10	10	1.1221	1.1221
			RUXF_HUMAN	P62306	709	8	1	1	0.454548	0.454548
			SAP18_HUMAN	O00422	16	114	3	7	0.496228	0.496228
					75	114	3	4	0.635692	0.635692
					212	74	11	11	1.65395	1.65395
					231	24	5	10	0.68261	0.68261
			TFP11_HUMAN	Q9UBB9	212	233	1	1	0.657534	0.657534
	PLRG1_HUMAN	O43660	CDC5L_HUMAN	Q99459	19	576		3		0.270011
					135	432	1	1	0.511247	0.511247
			CTBL1_HUMAN	Q8WYA6	237	31	4	5	0.599814	0.599814
					484	31	3	5	0.68043	0.68043
			CWC15_HUMAN	Q9P013	237	205	2	2	0.515172	0.515172
					268	18		1		0.419608
					363	18	4	6	1.04125	1.04125
			LSM2_HUMAN	Q9Y333	372	88		1		0.320756
					373	88	3	6	0.52933	0.52933
			PARP1_HUMAN	P09874	7	703	1	1	0.468716	0.468716
			PPIL1_HUMAN	Q9Y3C6	62	80		3		0.479844
					68	80	5	5	1.79219	1.79219
					135	80	9	10	1.04781	1.04781
			PPIL2_HUMAN	Q13356	237	26	2	2	0.567991	0.567991
			PRCC_HUMAN	Q92733	320	443		1		0.415159
					363	443		3		0.467908
					373	250	3	7	0.631556	0.631556
			PRP19_HUMAN	Q9UMS4	1	122	13	15	1.93106	1.93106
						244		1		0.350284
					2	122	1	4	0.539988	0.539988
					7	122		6		0.451279
						179		3		0.314917
					113	122		2		0.317736
			PRP8_HUMAN	Q6P2Q9	268	670	4	8	0.507249	0.507249
						674	1	1	0.588039	0.588039
			RBM22_HUMAN	Q9NW64	363	40	2	4	0.75524	0.75524
			RED_HUMAN	Q13123	279	553	5	7	0.9174	0.9174
					320	553	16	24	1.61752	1.61752
						556	2	6	0.741846	0.741846
			RS28_HUMAN	P62857	68	2		1		0.417773
			SNR40_HUMAN	Q96DI7	135	18	1	2	0.519268	0.519268
					363	1	5	7	0.908693	0.908693
						18		2		0.259061
			SNUT1_HUMAN	O43290	43	705		2		0.357294
			SNW1_HUMAN	Q13573	135	115		2		0.394207
					180	48	1	2	0.692858	0.692858
						97		2		0.311702
					320	153		2		0.280984
						158	3	16	0.545889	0.545889
					363	153	13	13	1.76502	1.76502
						158	26	33	1.70097	1.70097
						170		2		0.352337
					372	236	2	4	0.468402	0.468402
			SPF27_HUMAN	O75934	62	136	1	3	0.509956	0.509956
					68	136		2		0.336971
					135	158	3	4	0.693616	0.693616
						168	1	2	0.501619	0.501619
			SRSF1_HUMAN	Q07955	66	2		1		0.431356
			U5S1_HUMAN	Q15029	237	602	4	5	1.04234	1.04234
			WBP11_HUMAN	Q9Y2W2	7	599	10	14	1.16029	1.16029
						610	4	5	0.820113	0.820113
						614	1	4	0.689233	0.689233
	PLRG1_HUMAN;PLRG1_HUMAN	O43660;O43660	CWC15_HUMAN;PININ_HUMAN	Q9P013;Q9H307	237;237	206;713	3	4	0.623153	0.623153
			SF3B2_HUMAN;CWC15_HUMAN	Q13435;Q9P013	237;237	323;74		1		0.415054
			SNW1_HUMAN;RL3_HUMAN	Q13573;P39023	363;363	217;239		7		0.401563
	PNISR_HUMAN	Q8TF01	CTBL1_HUMAN	Q8WYA6	793	31		3		0.470196
			ENY2_HUMAN	Q9NPA8	359	47	2	2	0.954589	0.954589
					422	43	1	3	0.48544	0.48544
					429	85	3	4	0.930422	0.930422
					431	85	22	24	1.97618	1.97618
			PRP8_HUMAN	Q6P2Q9	793	796		2		0.343477
			RL30_HUMAN	P62888	690	42		1		0.339812
			U520_HUMAN	O75643	666	155		1		0.349982
	PNISR_HUMAN;PNISR_HUMAN	Q8TF01;Q8TF01	SRSF2_HUMAN;SRSF8_HUMAN	Q01130;Q9BRL6	581;581	36;36		1		0.332885
	PPIE_HUMAN	Q9UNP9	CDC5L_HUMAN	Q99459	5	255		6		0.402466
			CRNL1_HUMAN	Q9BZJ0-2	5	52		2		0.281016
					83	9		8		0.467224
						68	2	4	0.915881	0.915881
			CTBL1_HUMAN	Q8WYA6	5	527		3		0.369161
					83	31		2		0.415902
						457	2	4	1.05808	1.05808
						527		4		0.305341
						534		4		0.465965
					108	534		2		0.354607
			ISY1_HUMAN	Q9ULR0	83	238		1		0.327108
						260		1		0.367409
					218	92	5	5	1.79022	1.79022
						101	2	4	0.768903	0.768903
			SYF1_HUMAN	Q9HCS7	218	2	11	15	1.17198	1.17198
					284	794		2		0.37945
	PPIE_HUMAN;PPIE_HUMAN;PPIE_HUMAN	Q9UNP9;Q9UNP9;Q9UNP9	CRNL1_HUMAN;TRA2B_HUMAN;PR38B_HUMAN	Q9BZJ0-2;P62995;Q5VTL8	5;5;5	38;176;309		2		0.256561
	PPIE_HUMAN;RS7_HUMAN	Q9UNP9;P62081	AQR_HUMAN;AQR_HUMAN	O60306;O60306	104;86	604;604		2		0.470384
			CHERP_HUMAN;CHERP_HUMAN	Q8IWX8;Q8IWX8	104;86	910;910	1	2	0.495631	0.495631
			CRNL1_HUMAN;CRNL1_HUMAN	Q9BZJ0-2;Q9BZJ0-2	104;86	52;52		2		0.282692
						63;63		1		0.360753
						68;68	9	9	1.22148	1.22148
						86;86	3	4	0.558849	0.558849
						9;9	1	2	0.437704	0.437704
			CTBL1_HUMAN;CTBL1_HUMAN	Q8WYA6;Q8WYA6	104;86	457;457	5	8	0.664498	0.664498
						527;527	9	14	0.92974	0.92974
						534;534	11	16	1.34658	1.34658
			ISY1_HUMAN;ISY1_HUMAN	Q9ULR0;Q9ULR0	104;86	127;127		1		0.396198
						238;238	2	5	0.474624	0.474624
						260;260	5	9	0.902383	0.902383
			SYF1_HUMAN;SYF1_HUMAN	Q9HCS7;Q9HCS7	104;86	212;212	6	10	0.508568	0.508568
						76;76	6	9	0.608829	0.608829
	PPIG_HUMAN	Q13427	LSM2_HUMAN	Q9Y333	334	88		1		0.406224
			SF3A3_HUMAN	Q12874	1	69	1	2	0.723298	0.723298
			ZCH18_HUMAN	Q86VM9	236	918		1		0.399869
	PPIG_HUMAN;PPIG_HUMAN;PPIG_HUMAN	Q13427;Q13427;Q13427	DDX46_HUMAN;ILF3_HUMAN;RS8_HUMAN	Q7L014;Q12906;P62241	334;334;334	793;389;144		2		0.264755
	PPIH_HUMAN	O43447	IMA5_HUMAN	P52294	38	17		2		0.26332
			LC7L2_HUMAN	Q9Y383	53	269	1	2	0.498402	0.498402
			PRP4_HUMAN	O43172	53	13	5	5	0.741441	0.741441
						45	10	12	1.36081	1.36081
						53	8	9	1.4754	1.4754
					143	159	4	4	1.76823	1.76823
			PRP6_HUMAN	O94906	53	53	6	10	0.698256	0.698256
			PRP8_HUMAN	Q6P2Q9	53	702	1	2	0.990426	0.990426
			PRPF3_HUMAN	O43395	53	376	1	4	0.609756	0.609756
					101	361	8	8	1.25271	1.25271
						376	3	3	1.52549	1.52549
			RBM42_HUMAN	Q9BTD8	53	246		1		0.429389
			SF3A1_HUMAN	Q15459	53	449	3	3	0.798275	0.798275
			TXN4A_HUMAN	P83876	53	88		2		0.362786
			WBP4_HUMAN	O75554	166	63	2	2	0.727455	0.727455
	PPIH_HUMAN;PPIH_HUMAN	O43447;O43447	PRP6_HUMAN;PARP1_HUMAN	O94906;P09874	53;53	1;439		4		0.351841
						3;441	10	13	0.956941	0.956941
	PPIL1_HUMAN	Q9Y3C6	CDC5L_HUMAN	Q99459	80	522		2		0.39863
			CRNL1_HUMAN	Q9BZJ0-2	80	9		1		0.385257
			CTBL1_HUMAN	Q8WYA6	80	31	5	5	0.73648	0.73648
			PLRG1_HUMAN	O43660	80	62		3		0.479844
						68	5	5	1.79219	1.79219
						135	9	10	1.04781	1.04781
			PPIL2_HUMAN	Q13356	80	462	8	9	2.06217	2.06217
			PRP19_HUMAN	Q9UMS4	80	122	3	7	0.625932	0.625932
						179	3	4	1.07084	1.07084
					161	122		2		0.327962
			RSMB_HUMAN	P14678	80	57	7	10	0.919057	0.919057
			SNR40_HUMAN	Q96DI7	80	1	10	13	1.2795	1.2795
						6	2	3	0.652945	0.652945
						8	12	14	1.56928	1.56928
						275	8	10	1.40668	1.40668
			SNW1_HUMAN	Q13573	58	81	5	7	1.01244	1.01244
						97	4	5	0.807496	0.807496
					80	97		2		0.331575
					161	23		1		0.349975
			SPF27_HUMAN	O75934	80	168	6	8	0.873984	0.873984
	PPIL1_HUMAN;PPIL1_HUMAN	Q9Y3C6;Q9Y3C6	RSMB_HUMAN;CWC27_HUMAN	P14678;Q6UX04	80;80	50;193	1	1	0.701235	0.701235
	PPIL2_HUMAN	Q13356	ARGL1_HUMAN	Q9NWB6	509	22	2	4	0.694388	0.694388
			CCD12_HUMAN	Q8WUD4	509	111	3	3	0.819545	0.819545
			CDC5L_HUMAN	Q99459	313	290	2	2	0.839699	0.839699
						294	15	18	1.90851	1.90851
					392	28	1	1	0.44297	0.44297
					393	76		3		0.339413
					450	294	7	10	0.677621	0.677621
						432		2		0.363783
					454	294	3	3	1.22839	1.22839
					462	294	1	3	1.62935	1.62935
					490	312	1	4	0.55784	0.55784
						432	3	8	0.560242	0.560242
						447	1	3	0.585763	0.585763
					507	312	5	8	0.697746	0.697746
						432	8	8	1.48709	1.48709
						447	5	5	2.20743	2.20743
						466	5	7	0.991693	0.991693
					508	312		5		0.414816
						432	3	11	0.489455	0.489455
						447	3	3	0.658019	0.658019
						466		3		0.355997
					509	312		2		0.365652
						432	3	8	1.04353	1.04353
						447	1	6	0.55049	0.55049
			CRNL1_HUMAN	Q9BZJ0-2	277	220		2		0.451836
						227		2		0.223925
						284	1	3	0.780346	0.780346
						314		4		0.421118
					313	9	1	1	0.536071	0.536071
					392	9	2	5	0.794626	0.794626
						86	1	3	0.551967	0.551967
						220	1	5	0.568991	0.568991
						314	2	4	1.39822	1.39822
					450	9	4	5	1.01895	1.01895
						284	6	10	1.13954	1.13954
						314	3	4	0.649224	0.649224
					454	284	5	13	1.54722	1.54722
						314	5	6	1.25061	1.25061
					460	284	3	9	0.930848	0.930848
						324		2		0.30969
					462	284	4	12	0.71502	0.71502
						299		2		0.345158
						314		9		0.452457
						324	9	11	1.3452	1.3452
						441		4		0.304926
					490	9	3	4	0.699465	0.699465
						407	5	9	0.836465	0.836465
						408	29	37	1.38201	1.38201
						441	33	41	1.31398	1.31398
					507	407	2	3	0.606209	0.606209
						408		2		0.346068
						441	3	7	0.975317	0.975317
					509	407		1		0.364362
						441	3	5	0.658754	0.658754
						470	2	3	0.794017	0.794017
			CTBL1_HUMAN	Q8WYA6	26	31	2	3	0.943754	0.943754
					90	95		3		0.425926
						102	2	7	0.815793	0.815793
					95	102	6	10	1.37951	1.37951
					188	91		2		0.35065
					198	83	3	4	0.699883	0.699883
						95	1	5	0.65454	0.65454
					213	102	4	5	1.07619	1.07619
					277	31		2		0.230985
					313	31	12	14	1.01226	1.01226
					392	27		1		0.44964
						31	13	13	1.28476	1.28476
						56	4	10	1.19602	1.19602
						83	1	1	0.64779	0.64779
					393	27	3	4	0.583219	0.583219
						31		1		0.38106
					418	27	2	2	0.603715	0.603715
						31		3		0.432262
						95		2		0.353807
					490	31		1		0.360703
			CWC15_HUMAN	Q9P013	26	183	4	5	1.00046	1.00046
						195	1	2	0.502882	0.502882
						199	6	8	0.802394	0.802394
						222	10	10	1.03161	1.03161
					100	183	2	2	0.813333	0.813333
					188	195		2		0.327861
			MSTMBPMS2nc_Recombinant	P0AEX9-r	313	2		1		0.354272
			PLRG1_HUMAN	O43660	26	237	2	2	0.567991	0.567991
			PPIL1_HUMAN	Q9Y3C6	462	80	8	9	2.06217	2.06217
			PRP8_HUMAN	Q6P2Q9	26	983	1	4	0.52699	0.52699
						987	4	5	1.02467	1.02467
						1132	1	4	0.772831	0.772831
						1158	9	10	1.38242	1.38242
					100	1144	15	25	1.53245	1.53245
			SNW1_HUMAN	Q13573	26	48	1	1	0.730192	0.730192
						286	4	5	0.882168	0.882168
					82	48		1		0.380823
					313	468		2		0.307517
					450	48	1	1	0.483955	0.483955
					490	48	1	3	0.510904	0.510904
			SYF1_HUMAN	Q9HCS7	277	590		1		0.330476
					392	458		2		0.414903
					450	482	4	5	0.658741	0.658741
						654	8	10	1.22189	1.22189
					454	654		3		0.397925
			ZN830_HUMAN	Q96NB3	277	234	1	6	0.455692	0.455692
						262	8	11	0.665975	0.665975
					279	262	4	6	0.75538	0.75538
					313	140		3		0.29973
						228	4	8	1.06292	1.06292
						234	22	33	1.49587	1.49587
					392	83	1	1	0.527904	0.527904
					393	104	13	14	0.907292	0.907292
						117	2	2	0.540584	0.540584
					450	228		1		0.363118
						234	9	10	1.39797	1.39797
	PPIL2_HUMAN;PPIL2_HUMAN	Q13356;Q13356	CWC15_HUMAN;PININ_HUMAN	Q9P013;Q9H307	26;26	206;713	5	7	0.864181	0.864181
			SYF1_HUMAN;RBM25_HUMAN	Q9HCS7;P49756	277;277	572;445	2	7	0.831154	0.831154
[truncated: 18,578 more rows]
