# Supplementary material for: Structural basis of the regulation by CDK11 kinase of early spliceosome activation and evidence for its proofreading by DHX15 helicase
Source: Nat Commun. 2026 Jul 3;17:5845. doi: 10.1038/s41467-026-75109-2 (PMC13332222; doi:10.1038/s41467-026-75109-2)
Supplement: Supplementary file 5 — Supplementary Data 3 [file 41467_2026_75109_MOESM5_ESM.xlsx]

## Sheet: B-like
Sub-complexes	Protein/RNA	Chain ID	UniProt ID	Modeled Region/domain	Template	modeling approach
U2 snRNP	U2 snRNA	2	N.A.	3-11; 33-65; 97-107; 147-184	7ABI	docked
				12-14;19-21	N.A.	de novo modelling
				29-32	7Q4O	docked
	U2 A’	2A	P09661	2-163	6FF7	docked
	U2 B’’	2B	P08579	3-94	6FF7	docked
	SF3B1	B1	O75533	30-62;94-104	AlphaFold	docked
				457-1304	6FF7	docked
				387-431	AlphaFold	docked
	SF3B2	B2	Q13435	458-532 ; 569-601; 604-667	6FF7	docked
	SF3B3	B3	Q15393	1-529; 542-645 ; 662-691 ; 695 697-830 ; 834-1068 ; 1078-1217	6FF7	docked
	SF3B4	B4	Q15427	12-89	6FF7	docked
	SF3B5	B5	Q9BWJ5	12-80	6FF7	docked
	SF3B6	B6	Q9Y3B4	10-102	AlphaFold	docked
	PHF5A	5A	Q7RTV0	2-101	6FF7	docked
	SmB,D1,D2,D3,E,F,G	2b, 21, 22, 23,2e, 2f, 2g	P14678, P62314, P62316, P62318, P62306, P62304, P62308	Sm fold	6FF7	docked
	SF3A1	7	Q15459	160-282	6FF7	docked
	SF3A2	8	Q15428	42-85 ; 104-126 ; 133-209	6FF7	docked
	SF3A3	9	Q12874	1-229 ; 279-362 ; 393-462	6FF7	docked
U6 snRNP	U6 snRNA	6	N.A.	1-45	7ABI	docked and adjusted
				46-85	N.A.	de novo modelling
				86-95	7ABI	docked
				102-105	7ABI	docked
	LSm2, LSm3, LSm4, LSm5, LSm6, LSm7, LSm8	62, 63, 64, 65, 66, 67, 68	Q9Y333, P62310, Q9Y4Z0, Q9Y4Y9, P62312, Q9UK45, O95777	Sm fold	7ABI	docked
U5 snRNP	U5 snRNA	5	N.A.	3-78; 85-117	7ABI	docked and adjusted
	PRP8	A	Q6P2Q9	53-664; 677-1503; 1528-1755; 1770-2011; 2038-2335	7ABI	docked and adjusted
	BRR2	B	O75643	404-2125	7ABI	docked and adjusted
	SNU114	C	Q15029	109-951	7ABI	docked and adjusted
	U5-40K	E	Q96DI7	56-357	7ABI	docked
	SmB,D1,D2,D3,E,F,G	5b, 51, 52, 53, 5e, 5f, 5g	P14678, P62314, P62316, P62318, P62306, P62304, P62308	Sm fold	8Q7N	docked
B-specific	SMU1	v,w	Q2TAY7	3-188	8QO9	docked
				204-513	8QO9	docked
	RED	x,y	Q13123	207-221; 230-245; 250-257;	8QO9	docked
				524-557	AlphaFold	docked
	SNU23	r	Q96NC0	45-133	8QO9	docked and adjusted
	MFAP1	K	P55081	141-174; 214-256;	8QO9	docked
				271-407	8QO9	docked and adjusted
	PRP38	I	Q8NAV1	1-184	8QO9	docked and adjusted
	WBP11	X	Q9Y2W2	15-47	7ABI	docked and adjusted
				48-139	AlphaFold	docked
	UBL5	q	Q9BZL1	1-73	8QO9	docked and adjusted
Others	PM5 Pre-mRNA	Z	N.A.	-9-+20 (relative to 5'ss)	7ABI	docked and adjusted
				+140-+154 (relative to 5'ss)	6FF7	docked
hNTR	SKIP	S1	Q13573	176-211;237-249;282-325	7ABI	docked and adjusted
	RBM22	P	Q9NW64	16-100 ; 145-220;234-308	7ABI	docked
	BUD31	Q	P41223	3-144	8QO9	docked and adjusted
Splicing factors	PPIL2	t	Q13356	43-93;116-159		docked
	PRP17	P7	O60508	114-131	7ABI	docked and adjusted
	TCERG1	T	O14776	664-845;856-1080	7ABI	docked
	SRSF1	A6	Q07955	122-195	7ABI	docked
	DHX15	DH	O43143	113-789	AlphaFold	docked
	SR140	SR	O15042	130-160	AlphaFold	docked
				755-770	AlphaFold	docked
				829-893	AlphaFold	docked and adjusted
hNTC	CDC5L	L	Q99459	142-159	7ABI	docked and adjusted
	CTNNBL1	BL	Q8WYA6	80-563	AlphaFold	docked
	CWC15	R	Q9P013	218-226	7ABI	docked
	PLRG1	G	O43660	191-492	7ABI	docked
